# Supplementary material for: AmiCa: Atlas of miRNA-gene correlations in cancer
Source: Comput Struct Biotechnol J. 2024 May 21;23:2277–88. doi: 10.1016/j.csbj.2024.05.030 (PMC11152612; doi:10.1016/j.csbj.2024.05.030)
Supplement: Supplementary file 1 — Supplementary material. [file mmc1.xlsx]

## Sheet: Info
AmiCa: atlas of miRNA-gene correlations in cancer
Nina Hauptman1, Jože Pižem1 and Daša Jevšinek Skok2, *
Supplementary table 1: Prioritization of genes in each category that compose Expression prioritization index (EPI) for each selected cancer.

## Sheet: BRCA
SELECTED.DISEASE..GENE_FC_BRCA	GENE	BLCA	BRCA	CESC	CHOL	COAD	ESCA	HNSC	KICH	KIRC	KIRP	LGG	LIHC	LUAD	LUSC	PAAD	PCPG	PRAD	READ	SKCM	STAD	THCA	THYM	UCEC	RANK	diff	neg	RANK_exp	RANK_diff	RANK_neg	RANK_COMBINED	RANK_exp_d	RANK_diff_d	RANK_neg_d	index
1.56	SLC17A8	-1.75	1.56	-4.38	-6.51	-9.19	-0.42	0.36	-8.02	-2.52	-0.29	-1.25	-6.02	-3.2	-3.84	-3.74	-0.16	-2.49	-9.56	-4.11	-1.69	-5.65	-0.41	-1.85	22	1.2	21	47	7	1	55	0.47	0.07	0.01	0.074
2.92	HSD17B6	-2.83	2.92	-3.19	-9.29	-1.38	-0.8	2.41	-4.06	-1.3	-2.62	-0.64	-2.27	-3.28	-4.25	-1.28	-3.18	-0.27	-2.18	-0.13	-1.28	-0.19	-1.82	-3.8	22	0.51	21	24	18	2	44	0.24	0.18	0.02	0.09
5.87	SCT	-0.24	5.87	0.7	1.59	-1.28	0.22	0.91	-1.64	-0.02	0.46	1	-0.85	1.17	0.77	0.05	-0.81	-0.4	-0.51	-4.79	-1.09	-0.51	-1.16	-0.54	22	4.28	13	3	1	14	18	0.03	0.01	0.14	0.09
2	NAT1	0.42	2	0.93	-2.06	-1.52	-0.26	-0.36	-0.6	-0.45	-0.78	1.3	-1.44	0.11	-0.73	0.04	-0.61	-0.81	-1.46	-0.88	0.45	-0.84	-0.36	0.3	22	0.7	15	33	11	6	50	0.33	0.11	0.06	0.102
3.84	TCL1B	-0.36	3.84	0.87	1.17	-1.66	0.58	1.03	-0.95	-2.19	-5.65	0.39	0.57	1.16	1.48	-0.55	-2.65	-0.32	-4.18	-11.96	0.77	-0.25	-1.42	1.44	22	2.36	12	18	2	18	38	0.18	0.02	0.18	0.132
5.14	GAL3ST2	-1.09	5.14	3.67	2.21	-0.96	3.2	-0.55	-7.37	-2.71	-3.15	-0.05	0.33	3.45	2.18	2.51	-0.93	0.77	-0.75	-0.98	3.64	-2.66	-0.36	2.12	22	1.47	12	7	5	19	31	0.07	0.05	0.19	0.136
5.02	IL19	0.38	5.02	0.2	3.5	-0.77	2.29	-0.63	-4.66	-5.14	-7.75	0.43	1.03	2.89	2.8	-0.7	0.21	-1.97	-1.91	-2.57	-0.1	-3.46	-2.43	4.27	22	0.75	12	9	10	20	39	0.09	0.1	0.2	0.159
1.9	IGFALS	0.05	1.9	-1.77	-4.64	-1.14	-3.52	0.37	-1.13	-1.94	-1.66	0.17	-4.86	-2.08	-3.81	-0.85	1.45	0.06	-1.32	-0.71	-1.11	1.14	0.55	0.58	22	0.45	14	35	23	10	68	0.35	0.23	0.1	0.164
2.16	SLC22A24	0.08	2.16	0.43	-7.09	-0.1	0.69	-0.37	-7.03	-1.94	-0.54	-5.53	-0.16	-0.03	-1.09	-1.94	0.8	0.67	-0.47	0.49	1.04	-3.39	1.65	0.3	22	0.51	13	30	19	15	64	0.3	0.19	0.15	0.177
1.38	RND1	-1.75	1.38	0.2	-1.66	-0.01	-0.11	-1.43	-0.58	0.49	-0.02	-1.03	-1.26	-0.67	-3.28	-0.11	0.99	0.2	0.29	-1.37	0.27	-0.27	-0.51	0.41	22	0.39	15	56	27	7	90	0.56	0.27	0.07	0.179
1.44	ROGDI	-0.02	1.44	0.81	-0.03	-0.71	-0.73	-0.39	0.26	-0.43	0.04	-1.58	-0.23	-0.04	-0.02	0.1	0.37	0.16	-0.52	-0.33	-1.18	0.98	0.16	0.71	22	0.46	13	52	21	16	89	0.52	0.21	0.16	0.211
3.74	AC020636.2	-0.1	3.74	-1.45	-0.07	0.47	2.57	0.09	1.29	3.32	-0.89	-0.49	1.24	-0.09	1.77	-1.61	-6.23	-1.73	0.97	0.94	2.57	-7.09	-0.09	-2.16	22	0.42	12	19	26	22	67	0.19	0.26	0.22	0.229
5.14	CGA	0.82	5.14	-0.92	2.3	1.36	-3.21	1.09	-3.51	-7.14	-10.48	-5.05	-1.31	3.82	1.74	0.86	1.09	0.06	-0.4	-4.96	0.15	-5.57	2.17	3.1	22	1.32	10	8	6	34	48	0.08	0.06	0.34	0.23
1.22	KCNK6	-0.86	1.22	-0.5	0.22	-0.48	0.1	-0.48	-1.65	0.37	0.15	-0.15	-1.01	-0.1	0.01	0.35	-0.21	-0.13	-0.42	-0.49	-0.15	0.08	0.9	-1.03	22	0.32	14	70	33	11	114	0.7	0.33	0.11	0.235
1.25	ANGPTL6	-0.11	1.25	0.84	-5.63	-0.87	-1.19	0.97	-2.84	-0.63	-0.33	-0.62	-3.55	0.15	-0.19	-1.39	0.17	0.33	-0.94	-0.67	-0.63	-0.33	0.28	0.59	22	0.28	15	64	42	8	114	0.64	0.42	0.08	0.238
1.19	ANXA9	0.36	1.19	-0.65	0.38	0.34	-1.1	-2.35	-0.68	-2.04	-1.84	0.48	0.06	0.27	-0.72	0.22	0.13	-0.67	0.56	-0.39	0.17	-0.97	-0.58	-1.16	22	0.63	12	72	14	21	107	0.72	0.14	0.21	0.24
1.04	ATP2A3	-1.07	1.04	-0.41	0.76	-1.9	-1.24	-0.78	-1.6	0.36	-0.92	-0.95	-0.31	0.17	-1.19	-0.06	-0.57	-0.85	-1.83	-2.97	-0.36	-0.77	-0.15	0.37	22	0.28	18	87	43	4	134	0.87	0.43	0.04	0.24
1.87	ILDR2	-1.26	1.87	0.64	-0.45	0.03	0.85	-0.21	-4.74	-0.86	-0.37	0.24	0.86	-1.05	-1.9	0.43	1.62	-1.02	-0.73	-2.85	0.95	-0.44	-0.44	-0.63	22	0.25	14	37	47	12	96	0.37	0.47	0.12	0.25
1.89	STARD10	0.93	1.89	0.18	-2.27	-0.23	-1.04	0.15	1.14	-0.49	-0.98	0.13	-0.45	0.53	-0.17	1.18	-1.54	0.29	-0.34	0.57	0.22	1.19	0.23	1.13	22	0.7	9	36	12	37	85	0.36	0.12	0.37	0.294
4.8	CLDN25	0.2	4.8	1.48	-1.45	-0.1	0.15	-2.07	0.24	0.22	-0.1	-0.72	1.32	0.76	0.89	-1.54	0.41	2.84	0.06	0.48	1.2	0.57	-0.01	0.91	22	1.96	7	10	3	46	59	0.1	0.03	0.46	0.295
5.55	PLPP4	3.03	5.55	1.46	-0.13	2.53	3.05	3.99	-0.46	-4.26	-3.02	1.36	-6.1	3.44	3.92	0.76	3.72	0.1	1.62	-0.41	1.5	-1.48	0.96	1.2	22	1.56	7	5	4	47	56	0.05	0.04	0.47	0.299
0.99	QPRT	-0.14	0.99	-3.34	-3.5	0.34	-0.32	0.32	-1.88	-1.5	-1.79	-0.07	-0.48	0.82	-1.16	-0.62	-2.35	-2.17	0.79	-0.22	-0.03	0.46	0.2	-0.12	22	0.17	16	95	62	5	162	0.95	0.62	0.05	0.311
1.18	ZNF552	0.52	1.18	0.79	0.64	-0.43	-1.02	-0.69	0.06	-0.95	-0.91	0.26	0.67	0.01	-0.14	-0.05	-0.42	0.18	-0.25	-0.55	0	-0.3	-0.1	0.87	22	0.31	12	73	36	23	132	0.73	0.36	0.23	0.319
1.6	MAG	-2.92	1.6	-5.13	-3	-0.81	-0.82	-1.26	1.53	-4.17	-2.15	-2.29	-3.63	-4.56	-5.2	-3.97	-8.15	-2.55	-4.44	-0.82	0.84	-2.35	1.06	-3.16	22	0.07	19	46	86	3	135	0.46	0.86	0.03	0.322
1.83	METRN	-0.51	1.83	-0.19	0.71	0.13	-0.67	0.46	1.42	0.12	1.04	1.35	-0.31	0.17	-0.27	0.33	1.49	-0.01	-0.01	1.48	-0.5	-0.83	-0.32	0	22	0.34	10	39	30	35	104	0.39	0.3	0.35	0.339
1.81	AC007375.2	0.24	1.81	0.72	0	-1.65	-0.9	0.03	0.49	-0.16	-0.01	-1.08	0.08	1.19	1.25	0.52	-2.14	0.19	-0.37	0.1	0.63	0.17	0.17	-0.19	22	0.56	8	40	16	42	98	0.4	0.16	0.42	0.34
1.48	CCR4	-1.42	1.48	0.41	-0.98	-0.56	0.69	-0.16	-2.94	1.39	-0.79	0.04	-1.61	-0.13	-1.5	-1.47	-1.07	0.35	-0.72	-3.87	0.81	-3.14	-0.09	0.12	22	0.09	15	50	80	9	139	0.5	0.8	0.09	0.344
3.53	LRRC15	1.12	3.53	-0.23	-0.04	1.46	0.9	3.2	1.19	0.18	-2.3	0.15	-1.36	1.91	1.86	0.63	-2.54	-0.8	1.97	1.79	1.4	-3.71	-3.17	-1.88	22	0.33	9	20	31	40	91	0.2	0.31	0.4	0.353
1.15	CERS2	0.53	1.15	-0.04	-0.82	0.12	-0.15	0.59	-1.15	0.13	0.12	0.03	0.16	-0.1	-0.61	0.38	-1.49	0.28	0.29	0.43	0.36	-0.28	0.02	-0.11	22	0.56	9	76	17	38	131	0.76	0.17	0.38	0.355
1.14	DNAJC1	-0.37	1.14	-0.2	-0.8	-0.22	-0.46	-0.15	0.4	0.68	0.77	0.75	-0.05	-0.23	-0.68	0.37	0.21	0.01	-0.3	-0.34	-0.15	0.87	0.03	0.11	22	0.27	12	77	46	24	147	0.77	0.46	0.24	0.359
1.43	CACFD1	0.28	1.43	-0.22	-0.66	-1.06	-1.08	-0.11	0.11	-1.02	-0.35	0.98	-0.11	-0.05	-0.89	0.44	0.03	0.87	-0.47	1.2	-0.47	1.23	0.57	1.05	22	0.2	12	53	52	25	130	0.53	0.52	0.25	0.359
1.86	TPRN	0.49	1.86	0.87	1.09	-0.53	-0.72	-0.55	0.31	-0.48	0.27	-0.77	0.51	-0.26	-0.35	0.47	0.28	1.11	0.44	0.88	0.18	0.65	0.37	1.18	22	0.68	7	38	13	48	99	0.38	0.13	0.48	0.365
1.22	NUDT16L1	0.33	1.22	0.04	-0.75	-0.14	-0.21	-0.23	0.23	-0.47	-0.15	0.11	0.15	0.6	0.31	0.18	-0.59	0.45	0.2	-0.01	-0.36	0.58	0.5	0.76	22	0.46	9	66	22	39	127	0.66	0.22	0.39	0.366
3.34	CCN4	0.8	3.34	-1.83	0.88	2.52	2.33	3.15	-0.59	-0.33	-1.97	-1.15	-0.9	1.98	1.62	0.12	-2.48	-0.61	2.05	-0.63	2.12	-0.97	0.27	-1.98	22	0.19	11	22	54	31	107	0.22	0.54	0.31	0.37
1.73	PARD6B	0.9	1.73	1.56	0.99	0.63	-0.24	-0.41	-0.16	-0.92	-0.13	-0.02	-0.08	-1.25	-1.9	0.93	-0.99	-0.05	0.72	-0.4	1.01	1.17	0.25	0.55	22	0.17	12	43	58	27	128	0.43	0.58	0.27	0.379
2.59	POTEC	1.07	2.59	0.71	-0.09	-0.19	1.11	0.9	0.7	1.53	1.05	-0.19	1.07	0.68	0.77	-2.41	1.37	1.23	-1.21	1.68	2.09	1.2	-0.58	1.03	22	0.5	6	27	20	51	98	0.27	0.2	0.51	0.393
1.42	SUSD3	0.22	1.42	-2.35	-2.87	0.4	0.65	0.28	1.25	-0.83	-1.52	0.1	-0.86	0.11	-0.31	-1.36	-0.76	-0.68	1.01	-4.34	0.02	0	-0.25	-2.14	22	0.17	12	54	59	28	141	0.54	0.59	0.28	0.399
4.57	IFNB1	3.04	4.57	2.1	4.23	1	3.27	3.13	1.29	2.28	1.91	-0.35	0.09	2.59	1.96	-1.71	-0.58	-0.23	-0.58	-6.3	2.96	2.93	2.5	1.5	22	0.34	6	11	29	52	92	0.11	0.29	0.52	0.41
1.08	TRPS1	-2.12	1.08	-0.3	0.44	-1.07	0.21	-0.82	-0.88	-0.7	-0.29	1.01	0.27	0.19	0.88	-0.26	-0.43	-0.72	-1.63	0.08	-0.54	-0.02	-0.48	0.45	22	0.07	14	82	87	13	182	0.82	0.87	0.13	0.421
0.99	SIGIRR	0.18	0.99	0.22	-1.21	-0.16	-0.38	-0.35	0.15	-0.81	-0.94	-1.04	-1.13	0.12	-0.89	-0.02	-0.06	0.42	0.12	-0.57	0.31	0.11	0.3	0.8	22	0.19	12	97	56	26	179	0.97	0.56	0.26	0.421
4.32	CLPS	2.3	4.32	2.54	2.24	-1.98	-1.71	2.18	-0.55	0.75	-0.75	-5.04	1.61	3.96	2.36	-0.51	1.05	-1.27	-4.79	1.44	-0.88	-3.97	-0.28	4.21	22	0.11	11	12	75	32	119	0.12	0.75	0.32	0.429
4.18	GRM4	2.31	4.18	-0.93	3.59	-0.61	1.49	1.77	-1.55	1.27	-0.91	-3.28	2.37	2	3.49	0.62	2.65	1.12	-0.28	-1.6	0.25	0.79	3.9	0.67	22	0.28	7	13	41	49	103	0.13	0.41	0.49	0.43
7.36	MS4A15	4.45	7.36	2.5	3.79	0.9	1.81	3.85	1.84	4.69	0.78	-4.61	1.29	-5.04	-6.89	4.68	-7.35	0.13	1.33	5.93	0.88	3.75	6.18	5.2	22	1.18	4	1	8	68	77	0.01	0.08	0.68	0.433
1.47	FGD3	0.86	1.47	1.43	0.92	-0.04	0.58	0.18	-0.09	-0.57	-1.41	1	-0.37	-1.32	-1.54	-1.52	-0.68	-0.25	0.43	-3.01	0.21	-0.85	-0.54	1.07	22	0.04	13	51	94	17	162	0.51	0.94	0.17	0.435
5.28	VGF	3.91	5.28	1.8	-0.27	1.58	0.04	1.49	-2.1	-1.24	1.6	-3.43	3.74	3.7	2.9	0.87	4.49	2.19	1.34	2.82	0.52	1.11	1.46	1.84	22	0.79	4	6	9	69	84	0.06	0.09	0.69	0.447
2.22	TUBA4B	0.99	2.22	1.16	0.1	1.43	1.61	0.9	-5.01	-0.31	-0.66	-4.39	0.23	-2.77	-3.51	2.11	-2.36	-0.84	2.05	-2.96	0.29	-2.55	-1.68	0.72	22	0.11	11	29	77	33	139	0.29	0.77	0.33	0.458
2.83	H2AP	1.9	2.83	-1	0.66	1.16	2.21	2.08	1.61	-0.17	-0.98	-1.53	0.22	0.95	2.5	0.5	0.96	0.09	0.46	2.14	2.29	0.17	0.41	-0.38	22	0.33	5	26	32	59	117	0.26	0.32	0.59	0.476
1.53	ANTKMT	0.81	1.53	0.65	-0.41	0.64	-0.14	0.31	1.04	-0.11	0.9	-0.48	0.15	0.74	0.25	0.06	0.84	0.7	0.9	0.59	-0.27	0.34	0.5	1.15	22	0.38	5	49	28	58	135	0.49	0.28	0.58	0.481
2.13	SQLE	1.82	2.13	2	-0.93	1.74	1.6	1.03	0.4	-0.73	-1.67	-0.22	1.81	-0.19	0.75	0.53	-1	-0.21	1.38	-0.42	0.67	0.48	-0.53	1.14	22	0.13	9	31	71	41	143	0.31	0.71	0.41	0.49
1.91	MS4A18	1.26	1.91	1.07	0.54	0.17	-2.53	0.52	0.23	1.72	0.26	0.99	0.1	0.36	-4.98	-0.85	1.19	1.77	-1.1	0.89	-0.91	-0.21	-0.48	-0.2	22	0.14	8	34	66	43	143	0.34	0.66	0.43	0.49
1.24	PSKH2	0.27	1.24	1.16	-0.78	-1.4	0.62	1.11	-0.47	-9.65	-10.83	-1.89	-0.55	-2.58	-2.02	-2.05	0.67	0.13	-0.19	0.73	1.13	0.61	-1.18	0.18	22	0.08	12	65	84	29	178	0.65	0.84	0.29	0.491
1.05	FLYWCH2	0.17	1.05	-0.26	0.91	-0.21	0.25	-0.09	-0.01	-0.05	0.51	0.73	0.61	0.14	0.18	-0.06	-0.75	0.24	-0.1	0.39	-0.5	0.58	-0.04	0.48	22	0.14	10	85	69	36	190	0.85	0.69	0.36	0.508
1.01	DRAP1	0.5	1.01	0.14	-0.01	0.39	0.7	0.49	0.54	0.57	0.57	-0.08	0.51	0.45	0.66	-0.01	-0.19	0.23	0.37	-0.03	-0.3	0.64	0.31	0.46	22	0.31	6	91	37	53	181	0.91	0.37	0.53	0.52
3.89	H4C3	3.34	3.89	0.85	0.95	1.25	0.92	2.1	-4.91	0.25	-1.22	-1.41	1.09	3.8	3.45	-0.06	-1.72	2.17	0.8	-1.6	0.26	-0.23	-1.9	3.32	22	0.09	8	17	78	45	140	0.17	0.78	0.45	0.521
1.54	ADAM19	-1.05	1.54	0.47	0.23	0.58	0.61	1.35	-0.47	1.52	-0.99	-0.82	-0.33	0.58	0.28	-0.93	-0.65	-0.84	0.56	-1.52	0.06	-0.99	-0.31	-0.14	22	0.02	12	48	98	30	176	0.48	0.98	0.3	0.522
1.05	TIMM17A	0.22	1.05	0.5	-0.06	0.3	0.29	0.23	-0.01	-0.15	0.18	-0.61	0.35	0.81	0.59	0.34	-1.01	0.18	0.03	-0.58	0.4	0.44	-0.19	0.83	22	0.22	7	84	51	50	185	0.84	0.51	0.5	0.537
1.26	NECTIN2	0.52	1.26	0.15	0.15	0.23	0.07	-0.22	0.15	-0.17	0.16	0.47	0.16	0.38	-0.28	0.53	-0.82	0.77	0.6	-0.15	0.52	0.95	0.34	0.96	22	0.3	5	63	38	60	161	0.63	0.38	0.6	0.537
6.32	TMEM270	2.39	6.32	2.62	4.28	2.37	5.74	2.55	-4.97	-0.83	3.85	4.73	1.23	2.73	2.77	1.59	5.34	-1.31	5.01	2.44	4.13	0.8	1.84	4.79	22	0.58	3	2	15	82	99	0.02	0.15	0.82	0.539
1.13	ERBB2	0.93	1.13	0.99	0.17	-0.48	-0.02	-0.92	-0.73	-1.54	-0.37	0.68	-0.35	0.76	-0.21	0.96	0.01	0.01	0.32	0.59	0.6	0.26	0.61	0.89	22	0.14	8	79	68	44	191	0.79	0.68	0.44	0.547
1.22	PAGR1	0.67	1.22	-0.15	0.2	0.15	0.38	0.21	0.3	0.34	0.16	0.78	0.35	0.47	0.75	0.1	0.13	0.35	0.28	-0.01	0.03	0.22	-0.14	-0.25	22	0.44	4	69	25	70	164	0.69	0.25	0.7	0.564
3.96	H2AC18	2.88	3.96	-0.35	3.12	-0.98	3.45	2.6	-0.71	1.07	-0.44	1.68	1.27	2.26	1.37	1.88	-2.47	2.15	-1.35	1.64	0.29	3.85	1.2	2.26	22	0.11	6	16	76	55	147	0.16	0.76	0.55	0.574
4.16	H3C4	2.82	4.16	2.43	3.89	0.14	1.41	1.51	-0.27	0.86	1.42	-0.69	2.1	2.85	2.95	0.78	-0.61	1.07	0.71	-0.98	0.15	0.56	0.44	3.36	22	0.27	4	14	44	73	131	0.14	0.44	0.73	0.584
1.11	C11orf98	0.83	1.11	0.61	0.51	-0.24	0.48	0.36	-0.01	0.33	0.58	0.54	0.46	0.83	0.87	0.01	-0.51	0.52	-0.18	-0.41	0.1	0.23	0.21	0.56	22	0.24	5	80	48	61	189	0.8	0.48	0.61	0.59
1.2	NME3	0.21	1.2	-0.41	0.52	0.19	-0.08	0.18	0.01	0.88	0.87	0.01	0.57	0.39	-0.07	0.09	0.14	0.63	0.3	0.08	-0.36	0.57	0.33	0.06	22	0.32	4	71	34	71	176	0.71	0.34	0.71	0.599
2.47	P4HA3	-1.11	2.47	-1.15	0.4	1.55	1.31	2.38	0.63	2.38	0.14	-0.44	-0.99	2.07	0.98	0.67	1.25	0.5	1.19	1.81	2.05	0.87	-0.57	-0.25	22	0.09	6	28	79	56	163	0.28	0.79	0.56	0.601
4.15	SPANXB1	2.58	4.15	2.96	1.7	1.11	1.99	4.07	-7.11	-3.15	-2.08	-4.9	2.1	2.91	3.23	1.82	1.21	0.34	1.07	-6.71	2.36	-6.62	1.22	0.7	22	0.08	6	15	82	57	154	0.15	0.82	0.57	0.603
1.29	PAK4	0.89	1.29	0.87	1	-0.21	0.31	0.06	0.96	-0.46	-0.27	0.14	0.33	-0.1	0.38	0.89	0.07	0.36	0.18	0.48	0.22	0.5	0.07	0.81	22	0.29	4	62	39	72	173	0.62	0.39	0.72	0.611
2.9	PGK2	1.89	2.9	2.64	-0.05	1.3	2.72	1	-1.49	1.42	-1.11	0.75	2.36	2.4	2.77	-0.16	0.66	0.94	2.47	1.44	2.22	1.64	-0.05	2.55	22	0.13	5	25	70	64	159	0.25	0.7	0.64	0.619
1.13	NMRAL1	0.65	1.13	0.42	-0.09	0.78	0.01	0.36	0.21	0.34	0.69	-0.76	-0.17	0.78	0.56	0.24	-0.73	0.78	0.91	0.45	-0.01	1.01	-0.06	0.86	22	0.12	6	78	74	54	206	0.78	0.74	0.54	0.624
1.02	JTB	0.83	1.02	0.35	-0.06	0.25	-0.21	-0.12	-0.13	0.05	0.02	0.27	0.37	0.73	0.43	0.41	0.19	0.28	0.3	-0.27	0.06	0.41	0.02	0.82	22	0.19	5	90	55	62	207	0.9	0.55	0.62	0.627
5.77	MMP11	3.87	5.77	2.31	4.95	3.74	4.32	4.63	0.45	2.2	2.43	-0.2	3.04	4.97	5.32	0.3	1.24	1	4.1	1.41	3.39	-0.17	2.6	1.92	22	0.45	2	4	24	92	120	0.04	0.24	0.92	0.628
1.04	PSENEN	0.87	1.04	0.48	0.49	-0.02	0.55	-0.19	-0.03	0.12	0.61	0.56	0.21	0.54	0.26	0.35	0.22	-0.04	0.19	0.71	-0.11	0.68	0.28	0.78	22	0.17	5	88	61	63	212	0.88	0.61	0.63	0.649
1.41	POLR3K	0.69	1.41	1.1	0.65	0.95	0.69	0.38	0.85	-0.05	0.55	-0.18	0.44	0.73	0.79	0.43	0.08	0.32	0.82	-0.21	0.62	0.78	0.01	0.9	22	0.31	3	55	35	83	173	0.55	0.35	0.83	0.658
1.34	MBOAT7	1.14	1.34	0.73	0.74	-0.21	0.08	0.63	0.35	0.06	0.56	-1.69	0.54	0.63	0.52	0.42	-1.22	-0.02	0.18	1.02	0.22	0.52	0.84	1.01	22	0.2	4	58	53	74	185	0.58	0.53	0.74	0.661
1.75	H2BC12	1.51	1.75	1.58	0.47	-0.37	1.46	1.3	-0.43	1.06	0.7	-0.46	0.64	0.97	0.86	1.35	0.83	0.93	0.12	-0.47	0.15	0.56	0.29	0.74	22	0.17	4	42	57	75	174	0.42	0.57	0.75	0.663
2.11	AC012531.3	0.38	2.11	0.99	0	0.09	1.84	0.77	-3.59	0.62	0.52	0.11	0.12	0.64	1.16	0.27	1.45	0.11	0	-8.92	1.61	0	0.03	-0.06	22	0.27	3	32	45	84	161	0.32	0.45	0.84	0.671
1.29	SNRNP25	0.54	1.29	0.9	-0.52	0.3	0.14	0.07	1.21	-0.06	0.6	0.02	0.12	0.93	1.08	0.09	0.43	0.24	0.02	-0.02	-0.24	0.76	-0.33	1.15	22	0.08	5	61	83	65	209	0.61	0.83	0.65	0.7
1.78	SLC50A1	1.29	1.78	1.16	0.44	-0.38	0.39	0.24	0.05	0.04	0.4	0.7	1.09	1.65	0.98	0.75	-1.71	0.24	-0.3	-0.41	0.12	0.78	0.51	1.49	22	0.13	4	41	72	77	190	0.41	0.72	0.77	0.719
1.08	NANS	0.35	1.08	0.56	-0.13	-0.74	-0.19	-0.09	1	0.59	0.53	0.07	0.19	0.36	0.01	0.41	0.47	0.67	-0.87	0	0.09	0.55	0.11	1	22	0.08	5	81	85	66	232	0.81	0.85	0.66	0.732
1.37	SMYD3	0.54	1.37	-0.26	1.06	0.89	0.56	1.02	-1.5	0.11	0.06	0.07	1.25	0.68	0.68	0.46	-0.45	0.68	0.73	0.02	0.43	1.02	-0.28	0.93	22	0.12	4	57	73	78	208	0.57	0.73	0.78	0.744
0.99	NUBP2	0.51	0.99	0.27	-0.2	0.56	0.11	0.21	0.73	0.42	0.65	0.84	0.06	0.53	0.6	-0.1	-0.47	0.31	0.74	0.61	-0.23	0.63	0.21	0.68	22	0.15	4	98	65	76	239	0.98	0.65	0.76	0.749
1.22	MAZ	0.61	1.22	0.65	0.75	-0.03	0.57	0.62	0.6	0.9	0.67	0.15	0.69	0.56	1.05	-0.03	0.23	0.74	0.18	0.57	0.15	-0.54	0.04	0.54	22	0.17	3	68	60	85	213	0.68	0.6	0.85	0.758
1.7	LAGE3	0.86	1.7	1.56	-0.03	1.05	0.79	0.6	0.52	0.12	0.15	-0.59	0.93	1.09	1.19	0.24	-0.24	0.58	1.44	0.6	0.44	1.06	0.74	1.24	22	0.14	3	45	67	87	199	0.45	0.67	0.87	0.768
0.99	CFL1	0.75	0.99	0.16	0.93	-0.38	0.72	0.65	0.37	0.27	0.48	0.06	0.5	0.28	0.29	-0.08	0.45	0.29	-0.02	-0.09	-0.2	0.24	0.42	0.83	22	0.06	5	94	91	67	252	0.94	0.91	0.67	0.769
1.33	MRPS34	0.87	1.33	0.98	0.1	0.7	0.28	0.32	0.69	0.34	0.55	0.29	0.2	0.84	0.99	0.37	-0.45	0.56	0.89	0.14	-0.01	0.78	0.32	1.1	22	0.23	2	59	49	94	202	0.59	0.49	0.94	0.77
0.99	ARF1	0.4	0.99	-0.06	0.43	0.1	0.22	0.06	0.25	0.33	0.34	-0.5	0.38	0.41	0.09	0.42	0.08	0.22	0.31	0.2	0.07	0.22	0.08	0.7	22	0.29	2	93	40	93	226	0.93	0.4	0.93	0.771
1.22	NAXE	0.63	1.22	0.24	0.43	0.45	0.38	0.28	0.26	-0.47	0	0.1	0.71	1.04	1.06	0.47	-0.14	0.21	0.54	0.68	-0.11	0.69	0.15	0.84	22	0.16	3	67	63	86	216	0.67	0.63	0.86	0.772
3.49	ADAMTS14	0.56	3.49	1.58	2.45	1.01	1.73	1.98	1.17	3.29	2.82	-1.04	1.27	2.5	1.91	-0.05	1.56	0.47	1.62	1.09	2.32	0.09	3.34	2.15	22	0.15	2	21	64	96	181	0.21	0.64	0.96	0.789
1.32	CENPX	1.24	1.32	1.09	-0.36	0.36	0.6	0.24	-0.48	0.26	0.56	0.49	0.81	0.8	0.95	0.49	-0.17	0.94	0.36	0.5	0.04	0.73	-0.35	1.26	22	0.06	4	60	89	79	228	0.6	0.89	0.79	0.801
1.01	NDUFAF6	0.74	1.01	0.55	-0.65	0.32	0.11	0.35	0.16	0.12	0.48	0	0.46	0.78	0.62	-0.05	0.33	0.66	0.32	0.05	0.61	0.39	0.27	0.35	22	0.23	2	92	50	95	237	0.92	0.5	0.95	0.812
3.07	H2AC19	1.83	3.07	2.98	2.29	0.15	2.13	1.29	-0.76	0.35	0.32	0.75	1.35	1.74	2.29	1.58	0.81	1.2	1.01	-7.97	0.29	2.4	0.43	0.96	22	0.09	2	23	81	97	201	0.23	0.81	0.97	0.848
1.03	ZNF48	0.29	1.03	-0.54	0.99	0.54	-0.02	0.05	0.57	0.13	0.71	-0.42	0.51	0.67	0.5	-0.07	0.9	0.38	0.57	0.07	0.13	0.27	0.42	0.63	22	0.04	4	89	95	80	264	0.89	0.95	0.8	0.854
1.16	NVL	0.39	1.16	0.86	1.14	0.16	0.43	0.53	-0.12	0.24	0.22	0.86	0.96	0.74	0.66	-0.08	-0.13	0.39	0.16	-0.37	0.49	0.59	0.14	0.48	22	0.02	4	74	99	81	254	0.74	0.99	0.81	0.857
1.08	TIMM17B	0.66	1.08	0.71	0.46	0.77	0.37	0.02	0.33	-0.01	0.31	0.12	0.47	0.78	0.78	0.34	0.17	0.25	1.02	0.17	-0.15	0.54	-0.4	0.91	22	0.06	3	83	90	88	261	0.83	0.9	0.88	0.881
1.05	TMEM9	0.65	1.05	-0.4	0.83	1	0.24	0.46	-1.08	-0.02	0.16	0.03	0.72	0.59	0.2	0.37	0	0.24	0.96	0.45	0.26	0.93	0.08	0.92	22	0.05	3	86	92	89	267	0.86	0.92	0.89	0.896
0.99	ELOB	0.39	0.99	0.33	-0.03	0.51	0.23	0.02	0.36	0.16	0.76	0.29	0.17	0.4	0.32	0.59	-0.01	0.39	0.73	0.26	-0.25	0.94	0.41	0.87	22	0.05	3	96	93	90	279	0.96	0.93	0.9	0.915
1.15	PAXX	1.05	1.15	0.84	0.06	0.99	0.6	0.53	0.17	0.44	0.8	0.38	0.37	0.57	0.61	-0.13	0.14	0.5	1.08	-0.24	0.36	0.66	0.13	1.04	22	0.07	2	75	88	98	261	0.75	0.88	0.98	0.927
0.98	KLF16	0.16	0.98	0.92	-0.01	0.65	0.73	0.27	0.01	0.65	0.58	-1.46	-0.11	0.29	0.65	0.43	0.75	0.94	0.9	0.17	0.45	0.78	0.63	0.64	22	0.04	3	99	96	91	286	0.99	0.96	0.91	0.933
1.72	SOX12	0.59	1.72	0.01	1.25	1.22	0.63	1.27	0.98	0.55	0.68	1.01	1.16	1.26	1.71	0.09	0.19	0.73	1.03	1.44	0.53	0.54	0.39	0.76	22	0.01	0	44	100	100	244	0.44	1	1	0.944
0.94	COMMD5	0.72	0.94	0.07	0.37	0.41	0.5	0.42	0.26	0.38	0.83	0.46	0.81	0.4	0.36	0.05	-0.32	0.39	0.58	0.04	0.11	0.74	0.29	0.9	22	0.04	1	100	97	99	296	1	0.97	0.99	0.985

## Sheet: CHOL
SELECTED.DISEASE..GENE_FC_CHOL	GENE	BLCA	BRCA	CESC	CHOL	COAD	ESCA	HNSC	KICH	KIRC	KIRP	LGG	LIHC	LUAD	LUSC	PAAD	PCPG	PRAD	READ	SKCM	STAD	THCA	THYM	UCEC	RANK	diff	neg	RANK_exp	RANK_diff	RANK_neg	RANK_COMBINED	RANK_exp_d	RANK_diff_d	RANK_neg_d	index
8.52	WIF1	-3.89	-6.3	-5.49	8.52	-1.56	-3.68	-6.12	-7.27	-4.53	-4.13	-5.18	1.01	-5.46	-6.43	0.23	-3.62	-2.73	-0.94	-3.56	-5.41	-2.7	1.99	-0.5	22	6.53	19	58	7	2	67	0.58	0.07	0.02	0.091
7.76	SLC5A8	-1.39	-0.24	-5.52	7.76	-5.69	-1.69	-6.69	-11.51	-0.27	-1.66	-5.48	-0.59	-2.95	-4.88	-1.74	-8.8	-1.86	-6.94	-5.56	0.96	-0.42	-4.65	-0.29	22	6.8	21	94	4	1	99	0.94	0.04	0.01	0.112
9.41	C2orf50	0.86	1.13	0.04	9.41	-0.49	-0.56	0.16	0.15	-0.89	-0.67	-2.59	0.78	-0.7	-2.28	0.09	-1.44	-0.25	-0.12	-1.47	1.22	-0.76	-1.26	1.18	22	8.19	13	37	1	13	51	0.37	0.01	0.13	0.118
11.17	PGC	-1.21	-0.61	-0.44	11.17	3.3	-10.42	-0.17	-0.44	-3.7	-2.14	-0.82	7.15	-3.91	-7.77	3.6	3.13	-0.67	3.88	-4.82	-2.38	-3.75	-0.99	0.14	22	4.02	16	12	28	5	45	0.12	0.28	0.05	0.126
7.79	AARD	-5.49	1.51	-5.32	7.79	-3.73	0.28	-0.98	-5.19	-1.51	-3.56	-3.31	1.6	-3.39	-3.67	-0.45	-4.6	-1.05	-3.99	-4.04	-2.52	-1.06	0.33	-1.85	22	6.19	18	91	8	3	102	0.91	0.08	0.03	0.133
9.88	NRSN1	-0.68	-2.35	-1.56	9.88	-6.84	-1.95	-0.95	-4.8	-1.09	0.18	-1.76	1.77	-1.16	1.04	1.81	5.2	0.16	-7.08	-4.15	-1.39	5.46	-0.35	1.28	22	4.42	14	25	16	10	51	0.25	0.16	0.1	0.133
8.37	C5orf67	-0.88	-2.52	0.87	8.37	-4.53	0.63	-2.95	-6.56	-3.27	-3.36	1.19	3.29	-3.14	-2.57	-3	3.88	-2.5	-5.87	-1.75	0.16	-2.06	0.57	-1.68	22	4.49	15	67	14	7	88	0.67	0.14	0.07	0.151
11.37	SCGB1D2	-0.08	-2.3	-2.33	11.37	-6.74	-3.91	-6.25	-3.02	-2.23	-1.89	-1.23	3.69	-1.41	0.16	1.55	-2.45	-0.31	-9.46	8.03	-3.93	-4.57	-4.65	2.72	22	3.34	17	7	41	4	52	0.07	0.41	0.04	0.154
8.75	TMC2	-2.82	-2.71	1.15	8.75	-1.15	-0.17	-0.7	-0.91	1.72	1.51	-1.4	4.73	-3.07	-3.24	-0.53	2.74	1.15	-1.42	-1.73	-0.08	-1.62	-0.22	-1.56	22	4.02	16	49	29	6	84	0.49	0.29	0.06	0.172
7.89	CCDC33	0.37	-1.54	-3.27	7.89	0.36	-0.74	-2.37	1.31	-3.8	-3.79	-2.81	1.32	-2.44	-4.06	-0.29	-0.85	0.49	0.87	-3.97	0.14	-2.79	0.5	1	22	6.57	13	85	5	14	104	0.85	0.05	0.14	0.184
9.63	EPS8L3	1.49	-0.95	-2.37	9.63	-0.28	-2.52	-0.43	-7.49	1.18	1.29	-1.31	5.32	2.36	-0.63	3.9	2.5	-2.98	0.23	-4.69	2.51	-4.7	-0.47	2.47	22	4.31	12	34	18	17	69	0.34	0.18	0.17	0.19
12.46	B4GALNT2	3.45	1.33	8.51	12.46	-7.03	-4.1	0.04	-0.85	-5.46	-3.39	-1.5	5.26	0.2	1.11	-1.75	-5.03	-0.21	-5.3	5.06	-2.3	-3.43	-3.43	3.07	22	3.95	13	2	33	15	50	0.02	0.33	0.15	0.191
9.72	ARMC3	-0.21	2.85	-2.08	9.72	0.65	0.45	-1.49	-7.5	-1.36	1.07	-0.93	0.97	-1.11	-3.6	1.64	-0.25	1.68	0.27	1.93	2.78	-3.69	-4.74	2.13	22	6.87	11	28	3	26	57	0.28	0.03	0.26	0.193
10.56	CD177	0.23	2.08	1.94	10.56	-7.3	2.37	0.41	1.43	-0.75	-1.56	-4.22	1.33	0.58	1.6	-1.06	-0.35	-1.69	-6.08	-1.27	1.21	-1.64	4	0.76	22	6.56	10	15	6	30	51	0.15	0.06	0.3	0.213
9.86	CRHR1	-2.96	-1.99	-5.41	9.86	-0.49	-0.43	-0.96	-4.98	-2.05	-4.35	-2.22	0.88	2.71	2.27	-2.04	6.86	-0.64	-2.1	6.03	-0.57	2.32	0.57	-5.32	22	3	15	26	49	8	83	0.26	0.49	0.08	0.221
8.8	CEACAM7	-0.05	0.6	1.01	8.8	-5.52	1.36	-5.24	-1.78	-7.65	-7.4	-0.22	-0.99	2.6	1.54	3.38	0.95	-2.3	-4.43	4.56	1.21	-7.7	-2.7	4.62	22	4.18	12	46	24	18	88	0.46	0.24	0.18	0.226
7.65	KCNG3	-0.87	2.01	3.07	7.65	-4.25	3.18	0.97	-2.57	-6.2	-3.12	-5.5	2.81	-0.66	0.81	2.35	-5.27	1.98	-2.69	-3.57	1.78	-2.56	-1.44	1.73	22	4.47	12	98	15	16	129	0.98	0.15	0.16	0.239
7.96	DRP2	-1.4	2.19	-1.85	7.96	-0.75	0.75	0.06	-2.55	-0.95	-2.25	-0.7	4.58	2.55	2.26	-0.22	3.93	-0.63	-2.14	-0.44	0.06	-1.93	-0.41	-1.78	22	3.38	14	81	39	11	131	0.81	0.39	0.11	0.264
8.71	FDCSP	-3.34	-2.78	2.25	8.71	-4.81	3.27	-2	0.9	3.51	1.11	-0.3	5.55	4.56	4.05	-1.63	2.68	-0.76	-6.03	-6.84	0	-8.21	-4.7	-0.62	22	3.16	12	50	45	20	115	0.5	0.45	0.2	0.305
9.61	LMO1	-4.53	-1.11	4.21	9.61	-5.35	1.54	-1.06	-6.22	-3.04	-6.05	0.41	2.73	2.24	5.38	-0.64	6.61	-2.23	-4.94	3.07	-2.14	2.8	-0.54	2.87	22	3	12	35	50	22	107	0.35	0.5	0.22	0.317
9.55	CDC20B	2.92	3.53	2.69	9.55	1.45	2.53	-0.71	1.17	-1.61	-4.2	-2.74	5	0.02	-0.51	-1.91	1.62	0.21	-2.36	-1.31	2.43	0.11	0.15	3.57	22	4.55	8	36	13	41	90	0.36	0.13	0.41	0.321
7.88	PRKCG	-0.6	0.54	-1.18	7.88	2.11	-0.67	1.83	-1.66	2.31	1.89	-5.03	1.31	3.12	1.31	1.05	0.07	-0.45	3.01	-3.7	2.85	-2.71	-1.06	0.47	22	4.76	9	87	12	33	132	0.87	0.12	0.33	0.321
8.5	SFTPA2	-2.08	0.17	-2.59	8.5	-1.93	-0.34	-3.96	-4.13	-1.11	-2.16	-1.3	0.39	-4.77	-7.43	1.52	6.2	1.73	-3.46	-3.44	0.56	-4.43	2.85	0.5	22	2.3	14	59	65	12	136	0.59	0.65	0.12	0.326
8.46	DAW1	1.41	-3.4	3.8	8.46	1.42	2.34	-0.34	-6.41	-2.14	0.92	-3.87	0.73	-1.92	-4.56	1.93	-2.23	-1.18	-0.42	5.38	2.68	-1.72	0.78	-2.4	22	3.08	12	62	47	21	130	0.62	0.47	0.21	0.329
7.9	KLK1	0.29	-1.13	0.3	7.9	-1.52	0.34	-1.15	5.59	-7.09	-7.59	-3.23	2	-0.81	0.44	-1.32	-10.04	-0.94	-1.94	-2.16	0.86	-2.18	-3.04	-2.6	22	2.31	15	84	64	9	157	0.84	0.64	0.09	0.33
7.82	MARCHF10	3.05	2	0.18	7.82	-1.88	2.48	1.5	0.65	-4.73	-3.24	-0.88	1.05	-0.67	-1.9	-0.28	1.81	0.65	-2.99	-1.89	-0.4	1.43	3.72	-0.38	22	4.1	11	90	27	27	144	0.9	0.27	0.27	0.333
11.43	LEMD1	2.81	-2.03	2.75	11.43	7.28	1.37	1.23	-8.25	-1.37	1.44	0.68	-0.36	1.96	1.96	2.71	-5.24	-2.6	6.31	-0.68	2.5	-0.05	1.9	2.07	22	4.15	8	6	25	42	73	0.06	0.25	0.42	0.333
7.6	DMBT1	-1.36	-2.22	-3.26	7.6	-0.88	0.36	-3.78	-2.08	1.54	-0.71	-0.98	2.58	-3.05	-5.07	4.29	2.34	-2.08	0.15	1.12	1.92	-2.37	1.15	0.64	22	3.31	12	100	42	19	161	1	0.42	0.19	0.34
10.22	EVX1	-0.96	0.66	-2.65	10.22	2.82	4.8	1.86	-2.44	-0.49	-4.68	4.7	6.71	4.08	5.16	3.05	-6.87	-0.92	1.64	2.25	6.39	-3.87	0.8	-4.49	22	3.51	9	20	38	35	93	0.2	0.38	0.35	0.344
7.61	GHRHR	1.85	-1.73	-3.25	7.61	-0.92	0.48	0.01	-7.1	-2.55	-2	1.37	1.92	-3.1	-3.33	2.74	3.84	2.38	0.2	3.1	1.55	-5.16	-1.17	-0.86	22	3.77	11	99	34	28	161	0.99	0.34	0.28	0.369
9.7	DAND5	0.48	0.83	4.58	9.7	-2.84	0.18	1.97	1.28	3.19	1.67	1.44	4.75	0.63	0.15	-0.33	-3.16	0.37	-4.96	0.5	-0.96	-0.69	-0.05	0.41	22	4.95	7	29	11	53	93	0.29	0.11	0.53	0.38
7.84	PSORS1C1	-0.18	0.18	-0.5	7.84	0.31	0.3	1.6	-0.8	3.22	3.83	0.26	2.73	-0.17	-1.08	1.27	-0.87	-0.22	-0.04	1.94	0.37	0.17	0.67	-0.53	22	4.01	9	88	30	34	152	0.88	0.3	0.34	0.382
8.58	ZP1	1.2	-1.16	-0.98	8.58	-2.08	-0.68	1.48	-0.81	6.32	3.75	-0.73	3.71	0.91	0.87	0	-0.57	1.84	-0.53	-1.32	-0.6	-1.19	-0.45	0.98	22	2.26	12	56	66	23	145	0.56	0.66	0.23	0.392
10.54	TINAG	1.3	-0.47	2.58	10.54	-2.35	3.99	3.68	-4.63	0.12	-0.15	-4.29	5.96	5.78	3.59	7.18	2.78	-0.29	-1.26	1.77	3.75	-6.34	0.28	2.58	22	3.36	8	16	40	45	101	0.16	0.4	0.45	0.406
9.64	GRP	4.28	0.9	3.69	9.64	3.65	0.64	4.56	-4.32	-0.23	-1.97	-1.85	3.08	-2.24	-0.72	3.53	2.56	-0.76	1.49	6.86	-0.44	-0.3	3.11	5.98	22	2.78	9	33	55	36	124	0.33	0.55	0.36	0.414
8.01	CHRNB2	1.17	-1.04	-0.14	8.01	-2.36	-0.8	-1.62	-1.76	-0.89	1.15	-1.92	2.3	0.53	2.31	0.22	5.86	-0.85	-2	0.54	-1.08	0.08	-0.8	0.23	22	2.15	12	78	69	24	171	0.78	0.69	0.24	0.429
8.29	GCM1	1.48	0.17	3.12	8.29	2.65	3.42	1.61	-8.39	-3.42	-1.66	1.1	3.87	3.43	1.1	-1.36	-2.97	0.42	1.36	-2.33	4.31	-2.16	-1.55	2.21	22	3.98	8	70	32	44	146	0.7	0.32	0.44	0.43
7.97	XKR5	0.02	-0.32	-0.89	7.97	0.65	2.53	-0.2	-1.69	0.67	0.75	3.98	1.99	-0.1	1.19	0.08	1.16	-1.64	0.13	-0.29	2.73	0.1	3.66	-1.42	22	3.99	8	80	31	43	154	0.8	0.31	0.43	0.431
8.56	ASCL5	4.21	1.53	2.74	8.56	3.79	1.75	0.89	-2.58	2.35	1.55	-0.56	2.61	0.64	-0.18	-0.03	-2.71	0.74	3.71	-3.64	1.59	-0.15	0.97	1.35	22	4.35	7	57	17	54	128	0.57	0.17	0.54	0.432
9.25	SMIM23	0.88	2.06	-2.45	9.25	0.81	-0.75	0.2	-1.47	5.05	0.57	2.03	2.14	2	-0.64	-2.07	2.77	4.33	2.44	1.97	4.43	-3.79	-0.81	1.91	22	4.2	7	39	23	55	117	0.39	0.23	0.55	0.438
11.52	FABP6	4.33	3.23	8.55	11.52	4.59	0.92	0.91	1.53	6.79	1.55	-2.85	3.67	-0.69	-0.16	3.09	-1.4	-1.09	6.29	-1.54	1.37	-2.25	-0.86	2.18	22	2.97	8	5	51	47	103	0.05	0.51	0.47	0.44
8.79	C5orf38	-0.03	0.28	1.8	8.79	0.38	0.04	0.98	-9.45	-4.36	-4.58	6.68	2.16	-2.4	-1.69	2.94	-2.34	0.99	0.65	2.8	-1.78	1.26	-0.65	-0.29	22	2.11	10	47	71	32	150	0.47	0.71	0.32	0.452
8.05	SPACA4	1.29	2.35	5.28	8.05	-0.05	-1.09	-1.51	-5.08	-0.5	-2.41	0.07	-0.89	0.82	-0.07	3.12	3.93	1.1	1.27	4.82	1.33	1.06	-0.12	2.62	22	2.77	9	75	56	37	168	0.75	0.56	0.37	0.465
8	PPP1R14C	3.92	-1.62	6.23	8	-1.12	2.72	1.12	-4.39	-0.68	1.17	-1.99	2.12	-1.52	0.28	1.16	-0.82	-1.11	-0.39	-1.05	-0.44	1.68	-0.46	2.38	22	1.77	12	79	79	25	183	0.79	0.79	0.25	0.466
7.77	C1orf100	1.44	1.11	4.32	7.77	-0.81	-0.29	2.67	0.01	-0.41	-0.18	-1.79	4.65	0.24	0.11	-0.59	5.41	0.59	-0.69	-1.05	1.52	-0.44	0.17	-0.36	22	2.36	10	93	63	31	187	0.93	0.63	0.31	0.468
8.41	SHISA8	1.59	4.03	4.53	8.41	-2.2	0.27	-0.27	1.51	-3.54	-3.77	-2.54	3.52	4.11	3.71	1.85	-7.53	3.78	0.27	-5.9	0.36	-3.86	0.83	5.12	22	3.29	8	65	44	46	155	0.65	0.44	0.46	0.473
10.2	BLACAT1	3.51	-1.82	3.06	10.2	5.98	3.49	1.48	-9.63	-1.91	1.91	0.67	0.74	2.46	2.07	1.92	3.89	-3.09	5.01	-0.69	3.71	-1.28	1.19	2.02	22	4.22	6	22	22	65	109	0.22	0.22	0.65	0.478
8.13	IRX2	-0.24	-0.86	4.14	8.13	0.5	-0.47	0.58	-9.68	-5.77	-6.83	5.63	1.41	-2.39	-2	0.7	2.88	0.98	1.28	4.82	-0.87	2.06	0.13	1.04	22	2.5	9	73	62	38	173	0.73	0.62	0.38	0.487
10.18	HOXB9	1.69	1.26	0.08	10.18	0.37	4.93	7.59	-0.51	-4.55	-1.39	2.16	5.15	5.52	6.35	1.88	-1.02	-0.31	1.16	-0.59	5.39	-2.04	-1.17	3.83	22	2.59	8	23	59	48	130	0.23	0.59	0.48	0.488
8.23	NKX3-2	3.06	2.64	-3.42	8.23	-1.6	3.17	2.31	1.16	0.55	-0.22	6.64	5.14	4.62	5.57	-0.6	-4.17	0.86	-2.04	-0.14	-1.07	-0.65	-0.06	-0.23	22	1.59	11	72	82	29	183	0.72	0.82	0.29	0.492
9.7	ALOXE3	2.68	0.84	3.77	9.7	3.8	2.12	1.43	-1.88	-0.44	0.84	-2.69	0.71	2.54	4.01	1.75	1.44	0.65	0.95	1.34	1.95	-0.39	0.58	-1.21	22	5.69	5	30	10	73	113	0.3	0.1	0.73	0.498
11.27	TMEM190	2.8	4.14	8.35	11.27	0.8	-0.05	0.24	-3.68	-1.92	-0.65	-3.86	4.58	-3.08	-3.01	2.6	5.04	2.19	0.13	5.69	2.33	1.27	1.59	1.89	22	2.92	7	9	53	57	119	0.09	0.53	0.57	0.51
8.23	IL1A	2.66	0.3	4.67	8.23	2.36	4.01	2.03	1.68	0.78	2.05	-2.25	1.32	-2.7	0.13	-0.96	2.12	-2.64	1.46	-0.22	2.1	-4.05	-1.26	2.04	22	3.56	7	71	37	56	164	0.71	0.37	0.56	0.518
10.4	SLC6A14	2.4	-3.3	3.73	10.4	2.67	2.78	-1.62	-3.33	-2.8	-3.02	2.08	2.43	-0.77	-2.74	5.4	1.88	-0.16	1	9.29	2.12	-0.09	2.12	2.68	22	1.11	9	17	90	40	147	0.17	0.9	0.4	0.527
8.36	GRM5	0.62	1.02	0.84	8.36	-0.03	1.01	0.65	-2.47	-0.14	2.02	-3.02	0.92	0.86	0.23	0.12	2.3	0.62	0.3	-0.67	2.25	0	1.92	0.44	22	6.06	5	68	9	72	149	0.68	0.09	0.72	0.527
11.71	PSORS1C2	2.48	-0.08	7.42	11.71	2.86	0.57	0.73	-3.91	5.44	5.51	2.44	2.57	1.89	2.91	0.73	0.47	-1.73	1.72	2.89	0.28	-7.13	1.48	0.94	22	4.29	4	4	19	83	106	0.04	0.19	0.83	0.559
9.18	OTOG	1.18	2.05	-0.55	9.18	1.01	1.43	1.44	-4.51	1.93	1.49	0.56	2.83	2.87	5.05	-0.52	0.9	0.09	0.66	1.91	3.08	-1.12	-2.43	4.53	22	4.13	5	40	26	74	140	0.4	0.26	0.74	0.562
11.37	PAEP	6.06	1.3	-5.81	11.37	7.12	7.3	7.61	0.62	5.07	3.81	2.01	7.06	5.34	1.88	4.4	4.24	-3.72	7.06	-0.78	5.34	-0.36	1.61	-1.5	22	3.76	5	8	35	75	118	0.08	0.35	0.75	0.563
8.3	SPATA12	0.42	0.83	1.38	8.3	3.54	0.39	0.15	-0.82	1.23	4.64	2.13	0.12	0.09	-0.28	-0.14	-5.05	0.36	2.21	-1.3	0.93	-1.95	2.35	1.25	22	3.66	6	69	36	66	171	0.69	0.36	0.66	0.573
10.21	H2BU1	2.38	1.96	2.36	10.21	1.25	2.15	0.11	1.24	0.39	1.33	-0.04	2.84	0.36	1.29	1.69	0.58	1.74	1.07	-0.58	1.25	-0.27	2.36	1.74	22	7.37	3	21	2	92	115	0.21	0.02	0.92	0.579
7.79	PRSS1	4.27	1.8	5.34	7.79	1.15	-4.98	-2.71	6.28	-1.14	-2.22	-1.99	1.57	4.28	4.23	-0.16	1.13	-3.44	1.53	-7.85	0.91	-1.02	5.79	6.56	22	1.23	9	92	86	39	217	0.92	0.86	0.39	0.584
8.88	ALOX12B	1.53	-0.68	7.26	8.88	-1.47	0.23	0.62	-6.17	1.31	0.26	-1.72	-0.07	0.81	2.45	1.18	3.29	0.45	-0.9	1.48	1.22	-0.84	1.45	-0.69	22	1.62	8	44	81	51	176	0.44	0.81	0.51	0.593
8.84	CDK5R2	3.31	2.98	3.11	8.84	-3.35	-1.9	2.76	-2.01	1.99	4.3	-2.8	2.2	5.07	5.14	1.6	6.62	1.87	-2.8	0.74	-1.71	-4.38	0.16	4.37	22	2.22	7	45	68	58	171	0.45	0.68	0.58	0.597
10.7	C1QL4	5.11	-0.52	5.45	10.7	0.61	3.3	4.61	-5.56	2.14	0.53	1.58	5.43	4	7.4	-2.1	3.49	-2.37	2.36	3.13	1.7	-0.82	0.91	4.75	22	3.3	5	14	43	76	133	0.14	0.43	0.76	0.599
10.37	PITX1	-1.59	4.18	8.5	10.37	1.64	0.74	-1.53	1.44	2.58	0.94	7.03	6.79	4.58	7.01	5.62	-2.38	-0.42	1.76	2.31	-1.16	-1.4	-0.24	5.34	22	1.87	7	18	77	60	155	0.18	0.77	0.6	0.609
7.66	MYADML2	2.81	2.38	0.35	7.66	4.29	0.93	-3.43	-2.53	-1.61	-0.85	-2.38	4.43	4.45	3.77	-0.41	5.28	1.71	5.56	-0.53	2.03	0.03	-1.28	2.55	22	2.1	8	97	74	49	220	0.97	0.74	0.49	0.613
7.71	TRPC7	0.84	1.3	1.76	7.71	-5.1	0.93	-0.02	-5.14	-1.22	-0.45	-1.68	2.38	1.99	2.85	3.68	5.78	2.17	-3.56	1.87	0.58	-2.36	1.71	1.84	22	1.93	8	95	75	50	220	0.95	0.75	0.5	0.62
8.46	BEST3	3.31	-0.23	6.33	8.46	3.73	1.28	-1.91	-2.87	0.75	1.68	4.04	0	1.33	2.25	-0.84	-3.38	0.95	3.69	4.23	3.57	-3.56	-1.38	4.39	22	2.13	7	60	70	59	189	0.6	0.7	0.59	0.624
8.46	H3-4	1.47	1.43	4.18	8.46	-1.49	1.15	2.68	1.88	3.77	3.14	2.45	1.54	2.4	0.92	1.3	-0.7	0.34	2.09	3.27	3.69	-6.85	-1.7	0.94	22	4.28	4	61	20	84	165	0.61	0.2	0.84	0.625
9.16	PPP1R14D	3.65	0.49	2.05	9.16	-1.78	0.67	-0.56	-0.89	0.84	-1.33	1.66	5.87	4.94	0.85	4.16	0.18	0.42	-0.78	6.57	0.45	-1.22	0.71	1.44	22	2.59	6	41	60	68	169	0.41	0.6	0.68	0.629
8.44	LKAAEAR1	3.47	3.72	5.82	8.44	-0.45	3.74	2.49	-1.6	2.03	0.11	-1.09	4.95	-2.41	-0.74	-0.46	3.35	2.09	1.31	0.82	0.81	1.23	1.43	2.12	22	2.62	6	63	58	67	188	0.63	0.58	0.67	0.639
7.94	WNT3A	1.22	-0.02	6.7	7.94	0.83	2.79	0.58	-2.28	-0.72	-4.13	3.33	6.24	-5.72	-2.08	0.05	4.19	-1.8	1.91	1.68	2.57	-1.16	1.06	2.49	22	1.24	8	83	85	52	220	0.83	0.85	0.52	0.65
9.67	ZNF695	4.32	2.75	3.13	9.67	1.89	2.26	0.99	0.18	-0.12	-0.08	0.45	4.9	4.07	5.42	0.73	0.82	1.87	1.41	-1.73	2.91	0.13	1.28	4.42	22	4.25	3	31	21	93	145	0.31	0.21	0.93	0.652
11.21	DMBX1	4.31	2.62	7.88	11.21	7.89	2.89	3.7	-1.52	3.61	1.53	-0.22	4.43	8.16	6.12	0.59	-6.36	3.42	5.97	0.01	6.02	-5.05	6.99	7.87	22	3.05	4	11	48	85	144	0.11	0.48	0.85	0.665
9.98	CKMT1B	3.09	0.95	9.08	9.98	-1.24	0.67	-0.58	3.04	-5.89	0.75	-2.64	1.61	2.06	4.3	2.85	3.98	0.67	-0.91	4.68	0.3	-4.76	-0.66	4.55	22	0.9	7	24	92	62	178	0.24	0.92	0.62	0.672
8.69	ISL2	3.98	0.99	7.52	8.69	-0.61	0.91	1.72	0.65	3.99	1.14	1.3	5.48	0.89	2.61	0.47	3.34	-0.36	-0.07	-5.65	-0.56	-2.41	-1.11	4.93	22	1.17	7	53	88	61	202	0.53	0.88	0.61	0.683
7.95	ALDH3B2	3.61	1.07	5.84	7.95	2.71	3.57	-0.82	-3.24	-7.02	-7.91	-0.36	1.13	2.11	4.37	1.9	1.72	1.1	3.75	-1.42	1.84	0.09	5.74	4.26	22	2.11	6	82	73	69	224	0.82	0.73	0.69	0.715
9.41	TNNT1	3.54	4.33	6.51	9.41	2.05	3.32	-0.47	-0.63	3.05	2.59	-2.48	0.74	1.65	2.74	2.42	5.3	0.1	0.85	3.45	2.26	-0.95	3.19	2.99	22	2.9	4	38	54	86	178	0.38	0.54	0.86	0.716
7.83	STRA6	1.44	1.93	0.37	7.83	4.82	3.27	1.98	-3.51	-3.91	-4.93	-0.57	3.81	4.23	4.3	0.08	4.34	0.37	5.1	-1.94	4.09	0.84	4.61	1.64	22	2.73	5	89	57	77	223	0.89	0.57	0.77	0.722
8.78	HOXC9	1.91	0.34	1.55	8.78	-0.47	5.76	6.3	-1.69	-0.35	0.19	2.8	6.15	3.13	3.72	3.98	3.21	0.58	-0.88	-0.06	8.65	-0.94	0.67	-1.42	22	0.13	7	48	100	64	212	0.48	1	0.64	0.732
8.39	SPRR3	1.56	0.92	5.23	8.39	5.34	3.13	-4.23	-0.97	2.68	-3.7	2.18	-0.18	3.99	7.97	5.77	-0.41	-3.7	5.83	1.5	1.03	-4.43	3.96	5.53	22	0.42	7	66	98	63	227	0.66	0.98	0.63	0.738
8.96	KRTAP5-1	-1.68	1.69	3.62	8.96	1.76	-0.16	0.93	3.2	0.05	1.26	-1.64	4.46	2.11	-0.57	0.76	3.35	3.56	3.48	7.19	2	-4.11	1.06	2.59	22	1.77	5	43	78	79	200	0.43	0.78	0.79	0.751
11.24	ADGRF4	2.81	3.18	4.53	11.24	0.45	4.39	0.53	-6.8	0.7	1.14	-4.37	0.47	3.74	5.2	3.63	-3.56	-0.89	0.24	10.04	3.3	-4.03	3.8	0.21	22	1.2	5	10	87	80	177	0.1	0.87	0.8	0.751
8.01	LENEP	2.95	1.87	4.78	8.01	-1.02	-0.4	2.26	-1.46	1.74	0.46	4.34	5.9	3.31	3.4	1.97	3.52	2.07	1.52	-3.26	2.43	0.53	-2.39	2.04	22	2.11	5	77	72	78	227	0.77	0.72	0.78	0.761
8.71	HOXB13	-1.38	4.82	6.42	8.71	1.42	3.85	3.23	-3.11	0.17	1.16	0.38	4.38	5.52	7.67	3.26	-1.24	1.84	-2.53	3.21	4.54	-5.85	-1.78	8.12	22	0.59	6	51	97	70	218	0.51	0.97	0.7	0.762
11.77	MCIDAS	5.16	1.89	10.88	11.77	5.27	0.54	2.42	-2.1	-4.95	1.11	-3.02	3.7	4.14	3.69	2.9	2.12	-0.43	4.49	0.21	2.61	6.28	-0.16	4.41	22	0.89	5	3	94	81	178	0.03	0.94	0.81	0.771
8.59	ACTBL2	2.67	-1.53	1.68	8.59	2.51	2.74	0.92	0.03	-1.79	-0.3	-0.31	1.41	1.71	-0.36	0.96	3.91	-0.39	1.41	8.35	4.77	0.67	4.44	1.25	22	0.24	6	55	99	71	225	0.55	0.99	0.71	0.778
8.43	DLX4	2.28	1.1	5.46	8.43	2.07	3.39	1.2	-0.44	2.86	2.58	0.53	1.82	0.79	1.07	0.17	-4.56	-0.63	2.68	1.79	2.04	1.25	0.61	4.32	22	2.97	3	64	52	94	210	0.64	0.52	0.94	0.784
9.66	LINC00634	6.16	3.75	6.03	9.66	0.64	0.89	3.59	1.17	-0.08	-0.91	-0.12	6.52	6.74	8	-0.11	5.63	3.22	0.37	0.32	1.53	0.78	1	4.41	22	1.66	4	32	80	87	199	0.32	0.8	0.87	0.794
9	TNNI3	6.47	3.57	5.58	9	4.78	2.37	0.3	3.07	0.32	6.02	-0.54	2.73	0.55	1.2	3.98	-0.03	1.62	3.09	0.4	3.34	-0.99	2.3	3.85	22	2.53	3	42	61	95	198	0.42	0.61	0.95	0.795
10.34	NMU	3.52	2.86	8.09	10.34	1.9	1.4	-0.66	-0.19	2.11	0.19	-1.08	3.28	4.12	4.79	7.18	1.42	0.15	1.81	1.77	1.51	1.25	4.51	5.51	22	2.25	3	19	67	96	182	0.19	0.67	0.96	0.796
7.89	TUBB3	2.26	3.87	3.04	7.89	1.52	1.95	2.27	2.61	1.86	4.62	-0.79	2.7	4.77	3.47	0.04	3.09	1.29	1.34	1.92	2.25	-1	2.88	3.51	22	3.12	2	86	46	98	230	0.86	0.46	0.98	0.812
12.62	CST1	8.9	10.73	3.27	12.62	10.2	4.05	3.7	2.53	2.96	4.39	-1.96	5.41	9.82	7.07	1.95	0.61	0.57	10.08	3.1	7.12	-3.4	4.62	2.6	22	1.89	2	1	76	99	176	0.01	0.76	0.99	0.823
9.85	CLLU1OS	-0.68	0.19	8.7	9.85	3.01	5.58	0.19	3.98	0.1	-1.57	5.79	1.55	4.32	4.1	0.11	1.32	0.97	1.09	-6.28	2.23	-3.16	0.22	6.16	22	1.15	4	27	89	89	205	0.27	0.89	0.89	0.828
8.13	AC008687.4	6.54	-0.23	4.57	8.13	2.49	0.43	5.17	-2.38	0.6	2.38	1.81	2.87	2.8	1.98	1.04	-5.67	0.38	5.47	1.05	2.39	-1.2	1.99	3.29	22	1.59	4	74	83	88	245	0.74	0.83	0.88	0.851
10.97	IBSP	7.04	9.69	7.04	10.97	8.73	9.69	5.64	4.75	6.1	2.75	-3.7	6.19	5.08	5.49	0.58	3.36	1.05	4.74	0.76	9.51	2.98	7.17	5.04	22	1.28	1	13	84	100	197	0.13	0.84	1	0.865
7.71	NKX2-5	3.52	-0.03	5.94	7.71	1.7	0.73	0.74	2.74	3.45	0.89	6.67	2.43	1.86	7.05	-4.88	2.96	1	3.88	-6.76	1.61	-0.2	-3.35	4.62	22	0.66	5	96	96	82	274	0.96	0.96	0.82	0.876
8.69	REG1A	2.78	0.1	-5.2	8.69	4.71	-5.9	2.84	-7.92	3.61	0.38	-3.44	5.85	2.01	4.83	0.65	1.91	1.17	7.84	3.61	0.07	0.92	0.16	2.03	22	0.85	4	54	95	91	240	0.54	0.95	0.91	0.885
8.03	TM4SF19-TCTEX1D2	3.45	0.16	6.81	8.03	1.31	4.92	7.02	-2.61	3.6	3.7	-1.84	3.02	1.44	3.33	0.49	1.01	1.75	3.54	5.94	3.67	-2.33	-1.05	1	22	1.01	4	76	91	90	257	0.76	0.91	0.9	0.889
8.7	TEX19	4.86	5.92	6.9	8.7	2.57	5.3	3.91	-2.13	2.31	2.22	3.47	7.81	5.72	6.25	4.35	4.99	3.5	3.26	-3.98	4.82	2.2	-2.07	4.09	22	0.89	3	52	93	97	242	0.52	0.93	0.97	0.913

## Sheet: COAD
SELECTED.DISEASE..GENE_FC_COAD	GENE	BLCA	BRCA	CESC	CHOL	COAD	ESCA	HNSC	KICH	KIRC	KIRP	LGG	LIHC	LUAD	LUSC	PAAD	PCPG	PRAD	READ	SKCM	STAD	THCA	THYM	UCEC	RANK	diff	neg	RANK_exp	RANK_diff	RANK_neg	RANK_COMBINED	RANK_exp_d	RANK_diff_d	RANK_neg_d	index
2.93	MUC6	-0.99	-2.75	-3.96	-0.14	2.93	-6.05	-0.51	-2.32	-2.56	-4.71	-0.63	-5.52	0.36	-0.97	1.93	0.25	-1.91	1.87	-1.06	-1.21	-1.69	-1.58	-0.1	22	1	18	59	10	3	72	0.59	0.1	0.03	0.107
11.15	SFTA2	1.91	-1.67	-1.04	3.36	11.15	-2.19	-4.5	-6.31	-5.53	-0.95	-2.07	-5.78	-0.93	-6.83	2.59	-1.39	-1.47	9.73	5.11	0.33	-2.97	1.84	2.36	22	1.42	14	1	5	16	22	0.01	0.05	0.16	0.112
2.12	SERPIND1	-2.82	-2.09	-6.29	-9.05	2.12	-1.75	-1.29	-2.3	-0.1	-2.92	-4.52	-1.1	-1.26	-3.85	1.19	-2.14	0.01	0.73	-1.12	-0.56	-2.66	-4.05	-3.5	22	0.93	19	75	11	2	88	0.75	0.11	0.02	0.12
9.55	DKK4	-0.58	-4.69	-1.18	-3.36	9.55	0.61	-4.38	3.58	-0.52	-0.93	-2.34	1.64	0.73	5.22	7.3	3.42	-3.2	6.63	5.21	-3.04	-6.23	-1.37	1.78	22	2.25	12	4	1	24	29	0.04	0.01	0.24	0.151
3.83	PPBP	-1.29	-5.08	1.82	-4.5	3.83	3.16	0.35	-1.72	0.35	-1.67	-1.23	-5.94	-4.21	-6.77	-1.77	-1.09	-2.04	2.84	-2.59	0.99	-5.01	-0.22	0.29	22	0.67	15	40	23	10	73	0.4	0.23	0.1	0.169
1.91	SLC22A2	-0.67	0.23	-4.54	-3.92	1.91	1.31	1.32	-8.46	-1.08	-1.62	-3.2	-1.23	0.19	0.93	-1.88	-1.52	-1.42	-0.74	-5.41	-0.28	-4.87	-1.29	-1.87	22	0.59	17	79	30	5	114	0.79	0.3	0.05	0.199
2.19	SMLR1	-0.08	-3.46	0.63	-5.88	2.19	-1.03	1.42	-9.29	0.13	-2.6	-1.4	-0.86	-1.91	-1.57	-0.23	-5.29	-0.99	1.63	-3.64	-0.1	0.52	-1.12	-0.48	22	0.56	17	73	32	6	111	0.73	0.32	0.06	0.205
6	LY6G6F-LY6G6D	-6.9	-1.24	-2.53	1.56	6	1.44	-3.23	-1.21	-0.06	-0.06	-1.44	0.63	-3.41	-1.58	1.5	-0.44	-3.14	5.62	2.89	-1.52	4.63	-3.24	-0.66	22	0.38	15	20	41	11	72	0.2	0.41	0.11	0.209
5.71	CXCL17	1.69	0.37	4.11	-3.3	5.71	-3.42	-3.17	-0.6	0.34	1.67	2.77	1.45	-0.66	-2.69	1.96	-3.56	-1.97	2.22	-0.68	-2.96	-5.62	3.05	3.55	22	1.6	11	21	3	30	54	0.21	0.03	0.3	0.21
3.16	CHST4	1.19	-2.12	-1.98	0.3	3.16	-1.01	-2.7	-0.61	-0.26	1.29	-3.09	-8.14	0.62	-0.76	0.75	-8.65	-2.5	1.18	-10.11	2.44	-1.54	-0.38	1.31	22	0.72	14	51	19	17	87	0.51	0.19	0.17	0.21
1.99	SLC22A3	-3.31	-3.52	-2.6	-4	1.99	-0.41	-1.16	-6.22	-1.48	-0.4	-0.05	-1.16	-1.54	-3.43	1.06	-6.78	-0.97	1.65	-4.78	-0.58	-3.63	-1.26	-6.67	22	0.34	20	77	44	1	122	0.77	0.44	0.01	0.215
3.42	NKD1	-2.06	-0.05	-2.37	-0.08	3.42	-1.19	0.5	-3.53	-3.38	-4.19	2.15	0.72	-2.18	-2.78	-0.27	-0.82	-1.07	3.11	1.03	-0.76	-1.98	-0.52	-0.56	22	0.31	17	46	46	7	99	0.46	0.46	0.07	0.226
6.59	FGB	4.39	-2.32	2.09	-7.78	6.59	-3.51	2.59	-10.66	-0.12	-2.85	3.24	-2.3	4.07	-2.9	1.48	-1.21	0.35	5.37	3.02	1.59	-6.78	0.01	0.7	22	1.22	10	14	7	33	54	0.14	0.07	0.33	0.233
6.05	WNT2	1.43	0.85	-3.23	-2.32	6.05	3.1	3.77	0.96	-3.5	-1.56	-3.62	-6.22	-1.45	-2.1	0.33	-3.88	-1.1	5.39	2.39	4.78	2.14	-1.85	-1.05	22	0.66	12	18	24	25	67	0.18	0.24	0.25	0.24
5.36	RP1	1.49	0.22	-0.25	2.43	5.36	-1.67	0.41	-4.03	-2.15	-1.35	-3.18	-0.79	-2.48	-5.15	2.39	4.55	-0.62	4.71	-2.46	3.08	-2.85	2.4	0.83	22	0.65	12	24	25	26	75	0.24	0.25	0.26	0.255
1.56	SLC2A12	-2.01	-2.19	-1.09	-2.11	1.56	-2.42	-0.72	0.31	-4.56	-4.88	-1.34	-1.11	-1.26	0.53	0.55	-1.08	0.29	0.77	1.13	-2.17	-0.14	-1.22	-1	22	0.43	16	96	37	9	142	0.96	0.37	0.09	0.261
11.06	KLK6	4.02	-2.86	2.86	5.66	11.06	3.87	-1.35	-4.95	-9.63	-8.12	-1.71	2.07	5.79	6	3.43	3.25	-1.63	9.27	6.53	4.42	-1.7	6.59	-0.34	22	1.79	9	2	2	43	47	0.02	0.02	0.43	0.266
4.8	FGA	2.96	-2.19	-0.99	-6.86	4.8	-3.67	3.4	-8.36	0.54	-2.78	-0.28	-1.97	0.04	-4.71	2.54	-1.18	-0.02	4.56	-3.16	-1.05	-2.38	-0.13	0.21	22	0.24	15	31	53	13	97	0.31	0.53	0.13	0.268
5.47	C6orf223	3.49	1.11	2.65	3.82	5.47	3.28	1.01	-0.63	2.93	-5.09	-4.06	-0.07	-0.9	-1.69	4.24	4.28	-1.5	4.71	-0.2	3.34	-0.59	-1.05	3.34	22	0.76	10	23	15	34	72	0.23	0.15	0.34	0.272
7.44	NOTUM	1.03	2.97	0.26	-5.42	7.44	1.16	1.69	-7.1	-3.73	-3.44	-0.13	-1.05	-1.42	-1.31	0.03	-0.74	0.43	6.74	-0.55	1.76	0.12	1.29	2.1	22	0.7	10	8	21	35	64	0.08	0.21	0.35	0.281
1.82	HOGA1	-0.13	-2.72	-0.24	-2.55	1.82	-0.25	-1.67	-4.07	-2.28	-0.82	0.99	-2.63	-1.67	-0.17	-0.73	-0.27	-2.04	1.56	1.17	1.25	-3.34	-2.09	0.26	22	0.26	17	82	52	8	142	0.82	0.52	0.08	0.286
1.92	TSPEAR	-1.1	-1.52	-3.31	-1.26	1.92	0.31	0.58	-2.7	-1.65	-4.52	-1.96	0.59	-0.8	-0.12	0.16	-1.04	-1.12	1.64	-3.2	1.48	0.64	-1.79	-1.42	22	0.28	15	78	50	12	140	0.78	0.5	0.12	0.3
4.36	PAH	0.93	0.05	4.17	-5.15	4.36	-0.78	-0.33	-3.9	-3.47	-6.49	-1.39	-1.44	3.71	1.92	-0.89	-0.09	-1.39	3.73	-2.22	0.46	-1.28	-1.47	-2.53	22	0.19	15	34	65	14	113	0.34	0.65	0.14	0.313
5.33	APOA2	4.3	0.23	2.87	-9.95	5.33	2.1	1.89	-4.24	-2	-2.92	-5.01	-0.48	1.59	-2.19	0.02	2.73	1.36	3.37	-3.48	3.67	-1.15	3.59	2.99	22	1.03	9	25	9	44	78	0.25	0.09	0.44	0.316
5.27	WT1	0.56	4.81	-8.12	-0.77	5.27	4.27	3.33	-10.55	-3.7	-7.41	-0.94	-1.47	1.43	1.73	-2.59	-4.34	0.34	3.88	-1.74	4.47	0.78	0.28	-5.64	22	0.46	11	27	36	31	94	0.27	0.36	0.31	0.321
1.81	BFSP1	-0.07	0.11	-1.33	1.4	1.81	0.35	1.08	-2.11	-0.9	-0.18	-2.76	1.31	-0.41	-0.03	0.69	-1.03	0.01	1.4	0.08	-0.29	-0.06	-0.65	-0.24	22	0.41	13	85	39	21	145	0.85	0.39	0.21	0.328
7.4	MMP7	2.63	-1.13	-2.98	4.61	7.4	2.43	2.29	-3.89	-1.96	1.37	3.65	-2.28	1.05	0.75	0.84	0.3	-0.06	5.88	-0.35	3.4	-1.93	2.43	1.09	22	1.52	8	9	4	54	67	0.09	0.04	0.54	0.345
4.42	MSX2	-0.61	-0.23	-0.76	3.86	4.42	1.27	0.64	-1.6	0.1	1.63	-0.02	-2.48	0.62	1.02	1.65	-3.95	-0.84	2.88	3.68	1.55	-3.15	-1.26	0.91	22	0.56	10	33	31	37	101	0.33	0.31	0.37	0.348
3.16	SH3TC2	1.22	-2.02	-0.66	1.72	3.16	1.06	-0.83	0.21	1.07	0.91	-1.48	-0.08	-1.16	-0.03	2.2	1.17	-0.43	2.54	1.41	1.56	-1.75	1.07	-1.54	22	0.62	10	52	27	36	115	0.52	0.27	0.36	0.349
4.97	INHBA	1.72	3.1	0.24	-0.19	4.97	3.08	4.21	-1.02	0.98	-0.78	-0.8	-1.39	-0.8	-0.67	0.6	0.08	0.55	3.98	0.73	3.6	-0.84	0.49	-0.38	22	0.76	9	29	16	46	91	0.29	0.16	0.46	0.353
3.37	KCNA10	1.12	0.3	2.59	1.52	3.37	-3.03	1.77	-0.36	0.77	1.49	-2.53	0.1	-6.16	-7.27	-2.27	-1.31	-0.99	1.56	1.41	2.29	-3.13	1	0.84	22	0.78	9	47	13	45	105	0.47	0.13	0.45	0.356
1.75	CYP4X1	-0.79	-0.93	0.83	-2.23	1.75	-2.08	-2.71	-2.07	-0.86	-3.16	-3.31	-1.42	-1.15	-1.07	0.37	-0.34	-0.35	1.14	-1.11	-0.76	-0.43	-0.51	1.63	22	0.12	18	88	83	4	175	0.88	0.83	0.04	0.361
3.2	SP5	-2.71	-0.75	-3.44	-1.38	3.2	-2.41	-1.32	-1.26	-1.25	-2.77	-0.02	1.26	1.22	-1.9	2.18	-2.7	1.26	3.02	0.52	0.17	-4.37	-0.06	0.01	22	0.18	14	49	69	18	136	0.49	0.69	0.18	0.364
7.29	SPRR2D	4.76	-1.76	5.7	1.45	7.29	5.78	-0.11	-5.26	-4.45	-5.95	-1.79	0.03	1.35	5.96	3.1	2.04	-1.11	6.26	4.17	2.18	-9.42	3.47	3.71	22	1.03	8	10	8	55	73	0.1	0.08	0.55	0.364
1.82	RASL10B	0.16	-1.15	-2.26	-1.28	1.82	0.1	-0.25	-1.65	-0.85	-1.65	0.18	-0.83	0.94	1.26	0.39	-1.41	-1.32	1.52	1.06	0.1	-1.42	0.1	-0.94	22	0.3	12	83	48	27	158	0.83	0.48	0.27	0.389
7.04	KRT80	2.3	0.83	6.28	3.99	7.04	3.12	-1.29	-3.32	-0.49	1.57	-1.92	-2.04	2.25	1.44	1.06	-4.09	-0.65	6.25	6.09	3.19	-0.25	2.1	3.09	22	0.76	8	11	14	56	81	0.11	0.14	0.56	0.389
2.2	GJC3	-0.63	-0.73	-2.82	-2.3	2.2	-0.98	-1.96	0.19	-0.49	-1.32	1.36	-1.86	-0.76	-1.26	0.36	2.11	0.33	2.07	0.16	-0.33	-1.56	-0.59	-4.06	22	0.09	15	71	84	15	170	0.71	0.84	0.15	0.413
6.06	CLDN2	1.81	-2.33	1.13	-2.76	6.06	0.43	0.18	-6.05	0.54	0.6	-0.75	-2.24	0.59	-2.02	4.72	-9.05	-2.03	5.6	0.9	2.86	-2.89	2.46	0.99	22	0.46	9	16	35	49	100	0.16	0.35	0.49	0.415
4.21	VTCN1	1.9	-0.42	0.58	3.42	4.21	1.78	-1.12	-7.44	-6.54	-2.58	2.08	-5.21	2.08	3.67	0.1	-2.06	-2.32	1.02	1.21	0.9	-4.41	3.48	3.19	22	0.54	9	35	33	47	115	0.35	0.33	0.47	0.416
3.72	TG	-0.15	0.89	1.47	0.83	3.72	0.97	-0.46	2.5	-0.99	-1.37	-0.69	-0.15	-0.04	1.72	-0.2	2.21	-1.67	3.54	-1.33	0.71	0.2	-1.66	-0.45	22	0.18	12	41	67	29	137	0.41	0.67	0.29	0.416
6.41	CDH3	3.03	-0.42	1.91	4.69	6.41	3.3	1.52	-2.94	-3.89	-4.99	-0.45	0.03	2.3	3.4	0.3	-0.92	-0.79	5.15	1.63	2.77	0.8	3.82	1.02	22	1.26	7	15	6	65	86	0.15	0.06	0.65	0.423
4.18	CXCL5	2.3	-3.18	-1.47	2.86	4.18	3.08	2.85	-2.66	2.21	3.46	0.03	-2.43	-1.92	-3.33	0.65	0.98	-1.25	3.22	-1.69	2.29	-1.62	2.9	3.71	22	0.47	9	36	34	48	118	0.36	0.34	0.48	0.426
1.8	ASB9	0.07	-0.67	-1.21	-1.49	1.8	-0.7	-0.5	-0.97	-1.03	-1.66	0.84	-0.69	0.04	-1.04	-0.05	0.26	0.45	1.66	-0.71	0.47	-0.07	0.13	-0.5	22	0.14	14	86	76	19	181	0.86	0.76	0.19	0.428
2.32	SLC22A12	0.67	-7.5	1.63	-5.01	2.32	0.28	-0.56	-11.32	-2.56	-4.2	0.9	2	-0.18	0.1	-3.85	0.89	0.25	1.88	1.22	1.72	-7.95	0.33	-0.42	22	0.32	10	68	45	38	151	0.68	0.45	0.38	0.431
4.17	FGF20	-1.33	-2.15	-2.98	4.1	4.17	-2.67	-4.31	-2	2.42	2.82	0.11	-0.28	2.07	-2.02	-0.67	-2.35	-2.37	3.36	-5.1	0.63	0.04	0.91	-0.6	22	0.07	13	37	87	23	147	0.37	0.87	0.23	0.436
2.06	HOMER1	0.04	-0.32	0.66	0.97	2.06	0.76	-0.05	-1.78	-2.34	-1	-1.8	0.02	-0.66	-0.05	0.16	1.86	0.3	1.28	-0.18	0.64	-0.01	-0.43	-0.05	22	0.2	12	76	64	28	168	0.76	0.64	0.28	0.436
1.81	FAM89A	0.45	-2.39	-1.59	0.2	1.81	1.09	1.11	-2.43	-0.94	-1.27	0.63	-0.45	-0.84	-0.65	-0.35	-0.94	-0.58	1.66	0.25	0.52	-1.06	0.49	-1.47	22	0.15	13	84	74	22	180	0.84	0.74	0.22	0.438
2.98	MSX1	-1.97	-0.96	-4.13	0.88	2.98	0.61	0.82	0.17	1.26	-0.27	1.35	1.61	-1.27	-0.65	-0.14	-0.75	0.8	2.75	2	0.83	-1.62	-0.46	2.05	22	0.23	10	57	57	39	153	0.57	0.57	0.39	0.462
3.43	FOSL1	-1.57	-0.7	2.05	0.44	3.43	1.65	0.66	-2.25	0.76	0.04	-0.45	-1.19	-0.11	0.83	2.25	-1.94	-1.14	2.79	0.54	0.72	0.55	0.64	1.59	22	0.64	8	45	26	57	128	0.45	0.26	0.57	0.465
1.61	ITGBL1	-1.37	0.23	-2.5	0.19	1.61	-0.19	-0.3	-1.91	0.25	-2.27	-0.99	-1.23	-0.07	-1.48	0.78	-0.15	1.52	0.75	1.52	0.57	-1.51	-0.74	-2.16	22	0.09	14	93	85	20	198	0.93	0.85	0.2	0.468
4.01	C9orf57	1.1	-0.8	-1.63	-0.12	4.01	1.74	0.14	0.12	2.15	2.34	-0.21	2.76	-0.36	-2.24	0.03	1.6	1.35	3.77	-6.85	2.92	-6.49	-0.72	1.35	22	0.24	9	38	54	50	142	0.38	0.54	0.5	0.5
5.31	WFDC10A	0.25	1.33	-1.53	2.07	5.31	3.59	0.85	-0.33	0.7	0.5	-4.65	3.25	-0.46	-5.46	0.05	0.16	-1.31	4.53	4.25	4.69	-3.69	1.21	2.85	22	0.62	7	26	28	66	120	0.26	0.28	0.66	0.506
3.03	CXCL3	-0.67	-3.21	0.82	1.49	3.03	1.5	0.8	-3.98	0.74	0.68	0.02	-1.35	-1.67	-2.85	0.44	-1.68	-0.21	2.88	2.71	2.09	-1.15	-0.43	2.01	22	0.15	10	55	73	40	168	0.55	0.73	0.4	0.514
1.9	DUSP14	-0.26	-0.38	0.94	-1.61	1.9	1.16	0.89	-0.47	0.74	0.64	-0.17	-0.96	0.23	1.02	0.51	-0.17	0.11	1.3	0.92	0.21	0.98	-0.72	0.5	22	0.6	8	80	29	58	167	0.8	0.29	0.58	0.515
7.45	KLC3	4.84	0.8	6.62	3.79	7.45	2.47	0.34	0.09	-3.7	-1.27	-3.34	-0.79	0.84	2.98	0.25	0.72	-0.24	5.79	2.06	1.72	1.81	1.69	4.37	22	0.83	5	7	12	79	98	0.07	0.12	0.79	0.517
2.99	AJUBA	1.02	-0.38	1.42	-0.65	2.99	1.36	0.99	-2.76	-0.26	-0.15	2	0.02	-0.62	0.56	0.47	-1.36	-1.33	2.79	1.22	1.58	0.99	0.27	-0.28	22	0.2	9	56	61	51	168	0.56	0.61	0.51	0.545
6	ESM1	4.66	2.83	1.82	2.62	6	4.45	3.7	1.83	3.82	-0.71	-2	4.2	0.26	-0.29	0.71	2.67	-0.54	5.28	-0.22	4.76	2.41	2.25	3.16	22	0.72	5	19	18	80	117	0.19	0.18	0.8	0.553
2.71	KRTAP3-3	0.74	-0.63	1.83	1.18	2.71	0.94	-3.57	-0.73	0.5	0.36	0.55	0	0.52	1.38	1.43	0.68	-3.72	0.6	1.09	0.63	-3.87	-0.4	1.99	22	0.72	6	61	20	73	154	0.61	0.2	0.73	0.559
6.81	WNT7B	2.24	2.33	6.14	4.25	6.81	3.96	1.72	-7.93	-4.98	-1.09	-0.85	-3.96	0.35	1.68	2.61	0.14	0.37	3.7	3.81	4.29	1.16	0.76	3.63	22	0.67	5	13	22	81	116	0.13	0.22	0.81	0.565
2.37	DNAH2	0.55	-0.26	1.1	0.72	2.37	1.41	1.1	-1.66	-0.15	1.72	-1.38	-1.11	1.06	-1.18	1.76	0.58	0.61	2.07	-0.11	1.77	1.37	-0.62	0.19	22	0.3	8	66	47	60	173	0.66	0.47	0.6	0.567
1.66	FCN3	0.62	-0.73	-0.08	-5.17	1.66	0.11	0.64	-0.16	1.58	-3.05	-0.21	-5.77	-4.76	-5.58	-0.47	-2.12	0.1	1.64	1.07	0.43	1.02	1.47	0.82	22	0.02	11	91	97	32	220	0.91	0.97	0.32	0.574
1.54	MPP6	0.22	-1.63	0.37	0.62	1.54	-0.25	0.15	-2.7	0.11	1.01	-0.14	0.23	0.75	1.17	-0.36	0.98	1.14	0.92	0.13	0.2	-0.38	-0.87	-0.06	22	0.37	8	97	42	59	198	0.97	0.42	0.59	0.577
2.51	PHLDA1	-1.17	-0.92	0.23	-2.04	2.51	0.03	-0.37	1.3	0.81	-0.78	2.46	-2.6	0.08	0.43	0.5	-0.52	-1.1	2.03	0.06	0.04	-0.86	-0.28	0.4	22	0.05	10	63	93	41	197	0.63	0.93	0.41	0.588
3.53	CGREF1	1.4	0.53	-2.15	-0.92	3.53	-0.18	-1.51	-4.61	3.3	1.42	-1.18	1.27	3.27	3.41	1.2	2.28	2.32	3.34	1.04	0.67	-1.92	-0.66	-1.08	22	0.12	9	43	81	52	176	0.43	0.81	0.52	0.598
9.41	CST2	8.05	6.5	3.11	4.3	9.41	4.02	1.74	0.01	3.57	6.4	-0.19	3.52	2.68	1.25	0.07	-3.74	2.67	8.69	-10.83	3.66	-1.33	6.03	3.69	22	0.72	4	5	17	91	113	0.05	0.17	0.91	0.602
3.51	EVA1A	2.77	0.34	-0.94	-5.76	3.51	2.36	1.62	-3.38	0.22	0.57	1.96	-1.5	-1.01	-2.3	-0.28	3.05	-1.76	3.33	0.32	1.96	1.83	2.15	0.73	22	0.18	8	44	68	61	173	0.44	0.68	0.61	0.614
2.34	BGN	0.61	2.31	-1.56	-0.54	2.34	2.32	1.68	-1.66	0.92	-1.02	-0.01	-1.98	0.36	-0.39	-0.38	-0.47	1	2.22	1.36	2.33	0.77	0.63	-0.09	22	0.01	10	67	100	42	209	0.67	1	0.42	0.619
6.05	IGFL4	3.76	0.81	-0.6	4.64	6.05	2.31	0.55	-2.04	0.91	1.61	-1.2	2.47	3.32	5.82	-0.26	1.88	0.97	4.77	-1.63	4.05	1.18	2.68	-0.74	22	0.23	6	17	55	75	147	0.17	0.55	0.75	0.632
2.83	FJX1	0.94	0.56	-0.14	2.11	2.83	1.69	1.15	-0.52	1.56	0.74	1.12	-0.08	0.3	1.83	-0.63	-0.75	0.16	2.6	0.3	1	-0.18	1.94	-0.3	22	0.23	7	60	58	67	185	0.6	0.58	0.67	0.636
3.55	EPOP	1.26	0.44	1.04	-0.63	3.55	1.6	0.85	0.64	1.1	1.24	-0.82	-0.58	1.38	1.95	-0.22	-0.67	1.07	3.29	-0.53	1.19	0.4	1.27	1.63	22	0.26	6	42	51	74	167	0.42	0.51	0.74	0.639
2.24	PPM1H	0.58	0.62	-1.5	0.92	2.24	-0.46	-0.68	0.45	-2.41	-0.44	-2.26	-0.88	0.63	0.28	0.54	2.06	0.79	2.07	1.56	1.93	0.19	-0.02	0.9	22	0.17	8	70	71	62	203	0.7	0.71	0.62	0.655
3.05	IZUMO1	0.8	-1.1	3.01	0.82	3.05	-1.01	0.86	0.43	1.51	-2.37	-0.24	2.52	-1.59	-0.77	-0.98	-2.11	1.13	1.5	0.03	0.36	0.82	0.54	-1.04	22	0.04	9	54	95	53	202	0.54	0.95	0.53	0.657
3.25	KIAA1257	0.38	1.41	0.97	1.54	3.25	0.45	0.57	-1.96	-0.52	0.11	-1.65	0.4	0.08	-0.3	0.64	1.27	0.68	2.86	0.39	0.86	-0.63	0.47	0.89	22	0.39	5	48	40	82	170	0.48	0.4	0.82	0.66
3.17	CLEC5A	2.37	3.01	2.11	1.87	3.17	2.87	0.32	-0.96	2.35	2.52	-0.78	-1.08	0.14	-0.73	-0.09	-2.53	0.13	2.76	-0.55	2.39	0.81	0.84	1.41	22	0.16	7	50	72	68	190	0.5	0.72	0.68	0.674
4.84	DMRT3	3.82	-1.47	1.24	4.69	4.84	4.49	-0.78	3.13	3.51	0.3	-4.92	1.33	2.43	4.72	-0.53	3.12	0.81	1.98	-2.92	0.83	-2.2	-0.9	3.36	22	0.12	7	30	80	69	179	0.3	0.8	0.69	0.684
2.94	GPR3	-0.92	-0.21	-0.78	1.57	2.94	1.2	0.46	1.03	1.19	-1.4	-1.8	0.59	0.09	0.07	0.37	2.73	-0.5	1.82	1.29	1.71	0.31	0.18	0.71	22	0.21	6	58	60	76	194	0.58	0.6	0.76	0.694
1.58	TMEM97	1.09	1.3	1.25	-2.4	1.58	-0.27	0.7	-1.43	-0.43	-0.22	1.08	0.1	-0.01	-0.01	0.37	-2.89	0.47	1.44	0.52	0.87	0.73	0.06	1.35	22	0.14	8	94	77	63	234	0.94	0.77	0.63	0.703
5.02	CEMIP	1.44	2.41	1.32	2.98	5.02	1.54	0.53	0.82	0.17	-0.72	-0.81	2.16	1.35	0.9	2.23	0.29	-0.66	4.8	-1.19	3.44	-0.06	0.26	0.24	22	0.22	5	28	59	84	171	0.28	0.59	0.84	0.709
5.62	COMP	1.12	4.53	2.71	4.56	5.62	0.36	-0.15	-2.81	-0.99	-3.39	0.29	1.92	2.73	0.34	1.31	2.93	2.57	5.26	3.81	2.68	0.49	3.4	2.05	22	0.36	4	22	43	93	158	0.22	0.43	0.93	0.709
3.06	LRP8	1.68	1.11	2.4	2.83	3.06	2.46	1.24	-1.14	-0.62	0.07	-0.25	0.85	1.03	1.78	0.55	2	0.1	2.64	0.45	2.31	-0.73	-0.93	1.23	22	0.23	5	53	56	83	192	0.53	0.56	0.83	0.719
2.68	TNFRSF12A	0.75	1.15	1.29	1.39	2.68	1.32	1.58	-1.26	0.76	2.27	0.7	0.25	0.44	-0.2	1.19	-1.83	-0.29	2.25	0.73	1.26	0.6	2.24	1.44	22	0.41	4	62	38	92	192	0.62	0.38	0.92	0.728
2.41	WNT3	2.06	0.24	1.59	-0.36	2.41	2	0.67	-1.85	-0.11	0.13	0.71	-0.05	1.81	1.17	-0.08	1.89	-0.31	2.29	0.38	0.36	0.57	1.41	-0.65	22	0.12	7	65	82	70	217	0.65	0.82	0.7	0.731
1.82	TGIF2	0.5	0.33	-0.79	0.78	1.82	0.76	0.64	0.24	-0.03	-0.36	1.6	0.19	0.29	0.9	-0.58	-1.44	0.15	1.76	-0.67	0.91	0.28	-0.3	-0.26	22	0.06	8	81	89	64	234	0.81	0.89	0.64	0.732
4.46	EPHX4	0.92	0.22	-0.59	4.05	4.46	1.27	1.68	-0.31	0.66	-2.14	-2.68	4.37	2.23	1.15	2.58	2.21	-0.85	3.69	-2.03	0.99	0.28	1.28	0.2	22	0.09	6	32	86	77	195	0.32	0.86	0.77	0.752
2.19	NACA2	0.18	-0.26	-1.02	-0.46	2.19	-0.3	-0.36	0.92	0.81	0.56	0.74	1.4	0.07	0.9	-1.04	-1.27	0.44	2.13	0.88	0.24	0.62	0	0.5	22	0.06	7	72	88	71	231	0.72	0.88	0.71	0.762
9.7	FEZF1	3.09	0.42	5.9	7.57	9.7	3.98	2.93	-1.08	-1.35	-2.09	-4.43	4.25	5.7	5.01	5.4	2.85	3.43	9.68	-2.5	8.2	0.02	-0.66	0.93	22	0.02	6	3	98	78	179	0.03	0.98	0.78	0.765
2.16	SEC14L2	1.18	0.14	1.96	-4.52	2.16	0.26	0.43	-0.43	0.69	0.59	0.12	-1.55	0.67	1.37	0.71	0.26	-0.12	1.49	1.06	-0.56	0.92	1.1	1.3	22	0.2	5	74	63	85	222	0.74	0.63	0.85	0.773
6.97	COL10A1	4.38	6.85	1.87	4.01	6.97	4.32	5.17	-0.81	-0.35	-2.61	-3.13	-1.28	4.64	3.43	0.25	2.54	3.49	6.23	3.53	6.23	0.69	1.18	1.38	22	0.12	5	12	79	88	179	0.12	0.79	0.88	0.777
2.25	TMPRSS5	-0.11	-1.44	-0.75	0.05	2.25	-0.59	-1.25	1.39	1.6	0.27	0.99	1.33	0.22	0.22	0.76	0.3	0.75	2.2	-1.01	1.02	-0.89	0.4	0.27	22	0.05	7	69	94	72	235	0.69	0.94	0.72	0.783
8.69	IGFL1	4.29	0.11	5.22	6.44	8.69	4.39	0.47	-5.05	-2.96	-5.51	1.34	1.25	4.06	8.52	5.26	6.67	0.8	8.34	2.2	2.96	-1.34	6.23	6.62	22	0.17	4	6	70	96	172	0.06	0.7	0.96	0.792
3.88	CEACAM18	-0.56	0.02	1.08	1.5	3.88	-0.16	1.59	0.26	1.46	-0.39	-0.85	0.08	0.58	0.1	3.1	0.53	-0.28	3.75	0.39	1	0.49	0.63	0.34	22	0.13	5	39	78	87	204	0.39	0.78	0.87	0.795
2.48	MTHFD1L	1.45	0.31	1.16	2.08	2.48	1.38	1.43	0.49	0.63	1.16	-0.05	1.43	0.79	0.94	-0.03	-0.04	0.66	2.28	0.96	1.86	-0.06	1.3	1.08	22	0.2	4	64	62	94	220	0.64	0.62	0.94	0.814
1.57	RIPK2	0.83	0.74	0.36	1.06	1.57	0.92	0.77	0.37	0.72	0.48	1.11	0.45	0.19	-0.34	-0.22	-0.52	0.85	1.28	0.02	1.21	0.5	0.26	1.12	22	0.29	3	95	49	97	241	0.95	0.49	0.97	0.824
1.79	RFC3	1.1	0.64	1.57	0.76	1.79	1.59	0.78	-0.84	-0.08	0.01	0.31	0.91	0.73	1.4	0.22	-0.05	0.42	1.54	0.05	1.64	-0.19	-0.06	0.9	22	0.15	5	87	75	86	248	0.87	0.75	0.86	0.828
1.68	TTC26	0.49	0.49	0.19	1.49	1.68	0.83	0.42	-1.55	-0.17	0.92	0.71	0.28	0.07	0.06	0.24	-0.55	0.06	1.29	1.12	1	0.35	-0.33	0.07	22	0.19	4	90	66	95	251	0.9	0.66	0.95	0.858
1.69	GTF3A	0.56	0.35	0.65	-1.11	1.69	0.03	-0.35	0.24	0.91	1.01	0.25	-0.16	0.56	0.35	-0.02	0.25	0.27	1.64	-0.43	0.42	0.24	0.21	0.78	22	0.05	5	89	91	89	269	0.89	0.91	0.89	0.896
1.53	CSE1L	0.69	0.68	1.15	0.57	1.53	0.91	0.49	-0.11	-0.26	-0.22	-0.06	0.59	0.6	1.46	0.33	0.07	0.12	1.48	-0.04	1.06	0.44	0.05	0.67	22	0.05	5	98	92	90	280	0.98	0.92	0.9	0.914
1.62	PDCD2L	1	0.63	0.71	0.27	1.62	0.69	0.25	-0.28	0.17	0.48	-0.08	0.73	1.4	1.56	0.59	-0.09	0.77	1.36	0.19	0.87	0.77	0.31	0.87	22	0.06	3	92	90	98	280	0.92	0.9	0.98	0.95
1.48	METTL1	0.88	0.76	0.34	0.8	1.48	0.71	0.37	0.5	0.35	0.31	0.56	0.51	1.3	1.27	0.38	-1.02	0.6	1.45	0.28	0.9	0.92	-0.26	0.59	22	0.03	2	100	96	99	295	1	0.96	0.99	0.982
1.51	ZNF121	0.67	0.23	0.66	0.88	1.51	0.34	0.36	0.86	0.89	0.95	0.9	0.18	0.58	0.99	0.21	0.51	0.7	1.5	-0.15	0.9	0.19	0.22	0.77	22	0.01	1	99	99	100	298	0.99	0.99	1	0.996

## Sheet: LIHC
SELECTED.DISEASE..GENE_FC_LIHC	GENE	BLCA	BRCA	CESC	CHOL	COAD	ESCA	HNSC	KICH	KIRC	KIRP	LGG	LIHC	LUAD	LUSC	PAAD	PCPG	PRAD	READ	SKCM	STAD	THCA	THYM	UCEC	RANK	diff	neg	RANK_exp	RANK_diff	RANK_neg	RANK_COMBINED	RANK_exp_d	RANK_diff_d	RANK_neg_d	index
4.84	GPC3	-1.9	-3.64	-2.28	-0.38	-0.81	-0.75	-1.29	-1.46	-4.76	-4.53	0.47	4.84	-3.03	-1.53	-0.47	-1.78	-0.12	-1.3	0.09	-0.11	-2.48	-4.23	-1.59	22	4.37	20	37	1	1	39	0.37	0.01	0.01	0.046
4.24	BRINP3	-4.68	-1.92	-7.32	0.69	-8.21	-0.33	-4.79	-11.31	-10.19	-10.36	0.78	4.24	-1.6	-3.55	-0.14	-3.43	-0.26	-6.63	-5.1	-1.93	-8.59	-3.43	-4.12	22	3.46	20	54	5	2	61	0.54	0.05	0.02	0.081
4.77	CSMD1	-1.56	-2.61	-3.04	0.59	-4.04	-1.35	-0.98	-3.98	-1.81	-3.31	-1.25	4.77	-2.19	-0.75	0.25	0.65	-0.84	-3.84	-5.63	-0.73	-0.11	1.85	-2.2	22	2.92	18	39	9	3	51	0.39	0.09	0.03	0.084
5.08	PAGE4	-0.63	-1.99	-12.7	0.09	0.87	2.38	0.82	-6.79	-6.1	-7.15	-7.13	5.08	-1.85	-2.26	-0.26	-5.65	-1.27	1.02	-6.81	0.84	-6.37	-0.16	-7.51	22	2.7	16	34	10	9	53	0.34	0.1	0.09	0.118
7.88	EBF2	-2.94	-2.28	-5.19	3.64	-0.45	0.57	-0.51	3.92	2.62	-3.79	0.69	7.88	-0.43	-1.79	-0.04	2.68	1.79	-1.49	0.23	1.35	-4.68	-0.46	-3.82	22	3.96	13	4	3	19	26	0.04	0.03	0.19	0.127
6.59	SLCO1C1	-1.79	-2.1	-1.37	2.55	-2.83	-0.07	-0.32	-0.34	2.3	-2.39	-0.69	6.59	-0.75	-1.7	0.23	2.75	0.09	-1.84	0.31	0.02	-3.79	0.7	0.94	22	3.84	13	13	4	20	37	0.13	0.04	0.2	0.145
4.13	SLC22A8	-1.54	-0.58	1.4	0.17	-0.99	-2.04	0.1	-8.75	-6.57	-10.11	-6.03	4.13	-3.67	-3.23	-1.86	-0.69	0.82	-0.45	-4.28	2	-1.35	0.25	0.48	22	2.13	15	57	15	12	84	0.57	0.15	0.12	0.174
6.95	BANF2	-0.69	-2.13	-3.97	0.89	1.81	-2.06	0.52	-4.44	-1.11	-3.1	1.46	6.95	2.41	0.45	-2.13	0.51	-3.61	1.65	2.74	2.58	-3.38	-6.21	-2.14	22	4.21	12	9	2	28	39	0.09	0.02	0.28	0.183
3.02	FAM180B	-6.65	-5.04	-6.79	0.12	-8.7	-3.5	-5.84	-3.27	0.26	0.28	-0.38	3.02	-3.68	-4.11	-1.63	-2.55	0.09	-9.49	1.52	-5.16	-5.53	-6.03	-3.27	22	1.5	17	88	29	4	121	0.88	0.29	0.04	0.199
4.39	MYBPC1	0.6	-3.6	0.52	1.64	-0.56	-1.92	-5.4	0.23	-0.04	-0.67	-0.67	4.39	1.69	0.77	-0.14	-5.68	1.21	-1.41	-1.86	0.03	-3.08	0.2	-1.71	22	2.7	13	50	11	21	82	0.5	0.11	0.21	0.209
3.73	PRRG3	-4.27	-3.91	-4.73	2.7	-2.23	-2.3	-2.22	0.3	0.73	-2.96	-4.58	3.73	-1.83	-0.87	-0.62	0.86	-1.65	-2.1	0.98	-1.19	-0.44	-1.41	-2.95	22	1.03	17	62	42	5	109	0.62	0.42	0.05	0.218
3.49	CDH9	-0.28	-0.37	1.28	1.38	-1.53	-1.91	0.67	-10.44	-4.41	-2.03	-4.38	3.49	0.01	1.6	-1.42	0.62	-1.58	-3.53	-5.56	-1.82	-2.08	0.84	1.35	22	1.89	14	72	21	15	108	0.72	0.21	0.15	0.225
3.24	TAC4	-0.26	-0.85	-0.91	0.8	-1.22	-0.5	-0.32	-0.84	1.36	-0.2	2.2	3.24	0.72	-0.31	-0.62	-0.46	0.39	-0.21	-0.11	1.38	-3.07	-0.34	-1.69	22	1.04	16	80	41	10	131	0.8	0.41	0.1	0.263
4.37	THBS4	-1.13	-0.76	-3.31	0.74	-2.52	-0.67	-1.22	1.94	0.74	-0.5	-0.07	4.37	0.26	-0.34	0.99	0.45	1.99	-4.11	1.1	0.43	-0.97	0.34	-1.37	22	2.38	12	51	13	29	93	0.51	0.13	0.29	0.264
6.55	HOXD1	-0.02	-0.44	1.48	5.94	-3.35	0.42	2.25	-1.57	-1.81	-3.17	-1.35	6.55	-0.09	-1.46	-0.43	1.98	-1.11	-3.64	1.26	-0.32	-4.6	3.36	-2.02	22	0.61	15	14	56	14	84	0.14	0.56	0.14	0.266
3.09	OSR2	-1.37	-0.83	-3.84	1.11	-0.79	1.05	1.21	-3.28	-0.27	-1.02	1.87	3.09	0.84	1.15	0.81	-4.54	-0.76	-1.02	-0.39	0.51	-4.93	-1.96	-4.07	22	1.22	14	86	33	16	135	0.86	0.33	0.16	0.281
4.69	CLEC2L	-0.96	-2.15	-5.21	2.26	-1.59	1.29	-0.97	-1.41	-2.28	-3.19	-3.76	4.69	1.23	4.25	-1.38	-0.11	-0.91	-0.25	-6.25	0.75	-0.21	-1.25	-2.45	22	0.44	17	41	69	6	116	0.41	0.69	0.06	0.284
6.62	LY6H	-1.39	2.6	-3.45	4.73	-1.58	-3.16	2.19	1.72	2.82	0.86	-2.89	6.62	-0.02	-1.25	1.02	2.63	-0.34	-2.34	1.07	-2.47	1.76	0.86	-2.44	22	1.89	11	12	20	36	68	0.12	0.2	0.36	0.288
4.48	NPFFR2	-3.16	-0.47	-0.02	2.45	-2.36	0.49	-0.25	-3.12	-3.47	-0.56	-4.59	4.48	0.36	-1.32	-0.72	4.09	-3.76	-3.35	-6.07	0.61	-4.93	-0.73	-2.67	22	0.39	17	48	72	7	127	0.48	0.72	0.07	0.306
2.85	NUP210L	-1.31	0.22	-1.21	1.87	-0.56	-0.21	0.01	-3.69	1.28	-0.8	-0.29	2.85	1.4	-1.68	-0.41	-0.04	0.33	-1.55	-1.45	1.42	-0.96	-0.12	-0.14	22	0.98	15	99	45	13	157	0.99	0.45	0.13	0.312
5.29	RHO	-0.02	0.75	-1.68	4.73	-0.39	0.06	1.74	-5.4	0.64	-0.65	-4.61	5.29	0.83	-0.66	-1.17	-2.94	-0.18	-1.28	2.51	1.57	-3.31	-0.24	-1.13	22	0.56	14	29	61	18	108	0.29	0.61	0.18	0.32
2.99	KCNE5	-0.22	-2.7	-0.14	1.11	1.86	1.35	-0.54	-3.54	-0.69	0.57	-1.35	2.99	0.05	-0.86	-1.23	-2.54	-2.31	0.81	0.18	0.82	-2.69	-0.03	1.2	22	1.13	13	92	37	22	151	0.92	0.37	0.22	0.335
6.13	MAGEB17	0.86	-0.74	-4.41	2.32	2.81	3.06	1.74	2.63	1.63	-3.03	-0.3	6.13	-0.59	0.02	-1.4	2.32	1.62	2.29	-1.17	1.4	-4.08	-0.5	1.69	22	3.07	9	23	7	51	81	0.23	0.07	0.51	0.35
5.69	MYO18B	-2.81	0.15	1.28	4.76	1.41	-3.94	-1.24	-4.85	-2.19	-4.87	-0.37	5.69	1.33	1.99	-0.84	1.8	1.29	0.71	-0.92	-0.18	-2.51	-0.97	0.08	22	0.93	12	25	47	31	103	0.25	0.47	0.31	0.352
7.17	TRIM71	2.61	1.56	1.76	1.82	3.79	0.11	1.97	-3.65	-0.7	-5.14	-2.19	7.17	-4.08	-4.58	-1.69	5.57	-0.49	3.04	-5.07	2.48	0.45	-0.7	1.01	22	1.6	10	8	25	45	78	0.08	0.25	0.45	0.353
2.86	EGF	-0.03	-1.43	-2.23	1.8	-1.92	2.07	-2.14	-1.68	-6.4	-6.61	0.36	2.86	1.52	0.41	-0.84	-2.54	0.69	-2.87	-0.87	0.68	-1.11	-1.33	0.08	22	0.79	14	98	52	17	167	0.98	0.52	0.17	0.356
3.37	ZNF732	0.94	-0.11	-1.82	2.24	-2.66	-0.37	-2.38	1.6	1.21	-0.18	-0.39	3.37	0.73	-1.2	-0.68	1.42	0.03	-2.91	-2.1	0.18	0.76	1.04	-2.8	22	1.13	12	76	36	30	142	0.76	0.36	0.3	0.364
6.41	HOXD3	-0.29	-1.52	-4.01	3.54	-1.96	0.69	1.82	-1.39	-1.17	-2.99	5.83	6.41	0.82	0.52	-0.63	0.99	-0.77	-2.53	0.63	0.09	-1.08	0.46	-2.89	22	0.58	12	15	57	33	105	0.15	0.57	0.33	0.384
3.81	MCCD1	1.13	-2.36	2.04	3.25	-0.39	-1.53	0.74	-1.07	-8.98	-8.67	-0.71	3.81	1.78	-0.83	-1.79	-1.26	-0.08	-0.21	1.09	0.19	0.99	-0.49	3.19	22	0.56	13	61	62	23	146	0.61	0.62	0.23	0.385
5.24	PRDM7	2.83	-1.04	2.52	0.64	0.71	2.14	0.74	-4.23	-4	-2.42	-2.08	5.24	3.3	1.25	1.22	0.07	-0.31	1.2	-1.41	2.8	-2.56	-1.31	0.15	22	1.94	9	32	18	52	102	0.32	0.18	0.52	0.398
7.89	SSX1	3.87	0.73	2.87	0.33	1.4	4.61	3.43	-1.85	1.71	0.54	-0.63	7.89	2.49	3.52	-3.39	-1.26	-0.2	0.38	-5.79	3.85	-1.21	2.45	1.07	22	3.28	7	3	6	63	72	0.03	0.06	0.63	0.399
2.98	AL021997.3	-1.11	0.14	-4.13	1.82	-0.1	-0.63	-0.84	-4.65	0.27	-3.61	-0.86	2.98	1.88	-1.53	-0.29	2.77	-1.77	-0.18	-1.25	1.63	-4.41	-2.55	-2.44	22	0.21	16	93	82	11	186	0.93	0.82	0.11	0.405
3.43	KCNJ9	0.59	-0.16	1.98	-0.88	-3	0.3	0.25	-3.05	-2.26	-5.77	-2.04	3.43	1.56	1.9	-0.13	2.6	1	-3.32	-0.71	-0.49	-0.87	0.3	1.95	22	0.83	12	75	50	32	157	0.75	0.5	0.32	0.417
3.01	AC006059.2	0.09	1.43	1.36	2.51	-4.31	2.03	0.11	-0.03	-3.42	-0.4	-1.97	3.01	1.83	-0.02	-4.03	-0.73	-0.61	-3.98	-4.88	1.69	-3.9	-0.91	0.66	22	0.5	13	89	63	24	176	0.89	0.63	0.24	0.422
3.24	ZNF99	-2.17	-2	-6.01	-1.21	-3.41	-0.78	0.09	0.4	-2.56	-4.35	-0.58	3.24	-0.65	-2.1	-1.46	3.18	-1.96	-2.94	-3.44	2.09	-0.44	1	-3.79	22	0.06	17	81	98	8	187	0.81	0.98	0.08	0.423
5.74	HHIPL2	0.82	1.51	0.45	-0.27	0.02	1.33	2.28	-3.58	2.7	2.26	-0.45	5.74	4.2	1.77	-0.38	2.65	-1.34	-0.52	-1.76	3.29	-2.43	-3.12	1.33	22	1.54	9	24	28	53	105	0.24	0.28	0.53	0.426
4.98	TMEM151B	0.06	-1.33	2.93	4.34	-4.54	-0.93	1.02	0.97	-0.39	-0.44	-1.94	4.98	2.2	3.45	-0.11	4.81	-0.87	-3.72	0.24	-1.65	-1.44	-1.49	-0.04	22	0.17	13	36	84	25	145	0.36	0.84	0.25	0.438
2.94	ARL13A	-0.14	-0.85	0.57	1.88	-0.43	-0.27	1.03	0.86	0.45	0.33	0.18	2.94	0.51	0.23	-0.15	-0.81	-0.5	-0.08	0.49	1.4	-3.01	-0.36	-2.41	22	1.06	11	96	40	37	173	0.96	0.4	0.37	0.438
4.6	IGDCC3	0.73	-1.05	-4.25	4.44	-2.55	-0.91	2.1	-1.5	-2.67	-5.28	0.74	4.6	2.12	1.67	-0.65	1.81	-0.89	-2.56	-0.84	0.27	1.31	-0.71	-1.63	22	0.16	13	45	86	26	157	0.45	0.86	0.26	0.459
7.47	SIX2	0.55	1.65	2.93	6.03	1.84	0.86	-0.27	-3.96	-1.52	-1.39	1.61	7.47	2.01	3.77	0.89	2.97	-1.07	1.19	4.35	-1.27	-0.92	-0.68	1.25	22	1.44	8	6	31	60	97	0.06	0.31	0.6	0.459
4.74	DCAF8L2	0.84	1.31	0.97	2.18	1.29	1.35	0.49	-0.35	0.75	0.14	-0.19	4.74	1.58	2.25	-3.21	0.84	-0.93	1.93	-1.63	2.73	-1.33	0.31	-0.7	22	2.01	7	40	16	64	120	0.4	0.16	0.64	0.472
8.08	FATE1	0.26	-0.18	2.38	7.8	-0.3	-0.17	1.26	2.44	3.96	-0.39	-5.45	8.08	0.49	-0.25	-0.89	-0.48	-0.78	0.19	-1.92	2.68	-0.65	0.86	1.99	22	0.28	11	2	77	40	119	0.02	0.77	0.4	0.473
7.43	CPLX2	0.57	1.05	4.99	3.51	-2.23	-3.73	-2.07	0.83	2.24	1.7	-3.33	7.43	-1.37	-0.64	1.21	6.95	-0.33	-1.9	2.5	-2.31	-2.46	0.55	2.99	22	0.48	10	7	64	47	118	0.07	0.64	0.47	0.481
5.46	BPIFA2	3.52	2.09	0.77	4.22	0.89	3.18	-6.78	1.34	-4.51	-2.3	-0.51	5.46	3.45	-2.21	1.59	-4.84	-3.47	-2.52	-5.13	4.9	0.22	-0.41	0.15	22	0.56	10	27	60	46	133	0.27	0.6	0.46	0.483
3.18	BEST4	0.94	-0.07	-0.2	1.88	-6.46	0.83	0.99	-1.42	1.71	1.53	-1.33	3.18	1.26	0.31	0.71	0.09	-0.93	-5.99	-0.75	-1.01	1.07	0.49	0.14	22	1.3	9	84	32	54	170	0.84	0.32	0.54	0.504
6.32	ISX	2.37	1.65	-0.86	2.71	-3.13	2.7	1.22	-2.94	-5.22	-5.56	0.84	6.32	1.66	2.44	4.58	1.43	2.77	-1.97	2.42	1.79	2.33	0.15	2.07	22	1.74	6	16	23	71	110	0.16	0.23	0.71	0.511
3.66	TMSB15A	2.09	0.35	-0.54	2.44	0.17	2.77	1.84	-0.45	-0.42	-2.54	3.25	3.66	-2.23	-0.65	-0.9	1.2	2.06	-0.8	-0.41	1.87	-0.73	-0.7	0.38	22	0.41	11	65	71	39	175	0.65	0.71	0.39	0.512
3.52	SSX5	-2.63	-1.09	-1.87	-0.03	-0.14	-0.65	0.86	-0.35	1.36	0.08	0.88	3.52	-0.15	-1.11	-1.38	0.79	-0.45	0.29	-4.54	2.57	3.43	0.79	-0.09	22	0.09	13	71	94	27	192	0.71	0.94	0.27	0.515
3.32	C11orf16	1.01	0.06	0.89	2.88	0.3	0.22	0.18	-2.06	-2.3	-3.04	-0.24	3.32	-1.62	-2.9	0.21	-0.66	-0.12	0.33	-0.75	2.34	-1.78	-0.37	0.28	22	0.44	11	77	70	38	185	0.77	0.7	0.38	0.515
3.46	OR8G5	0.85	-1.14	-6.75	1.15	-6.01	1.77	0.41	0.51	1.11	1.95	0.5	3.46	-1.36	-2.82	0.11	0.4	-0.96	-5.38	-7.95	0.73	0.44	2.4	-0.32	22	1.06	9	74	38	55	167	0.74	0.38	0.55	0.518
5.53	COL9A1	-2.54	-1.73	-4	5.37	0.28	-0.62	-0.75	-0.22	-0.86	-2.17	-0.89	5.53	2.36	0.32	0.55	2.52	-1.4	0.82	1.69	0.94	0.09	-0.08	1.63	22	0.16	11	26	85	41	152	0.26	0.85	0.41	0.527
4.77	LYG2	1.27	0.84	3.98	3.84	-1.31	-0.68	0.87	-1.29	1.44	1.2	-0.22	4.77	0.39	0.63	-1.42	3.84	1.07	-0.31	-1.08	2.96	-1.05	-0.89	1.08	22	0.79	9	38	51	56	145	0.38	0.51	0.56	0.527
3.12	TGM4	1.3	-1.71	0.97	2.91	-3.07	0.29	1.42	1.3	-0.96	-1.91	2.47	3.12	-1.91	0.15	-0.03	-4.74	-1.91	-2.01	-0.54	0.69	-3.05	-0.4	1.71	22	0.21	12	85	81	34	200	0.85	0.81	0.34	0.532
6.22	EGFL6	-0.51	-0.53	2.32	5.89	3.39	1.34	1.39	-3.31	-2.47	-5.8	-3.43	6.22	-1.05	-0.39	0.75	4.83	-1.62	3.58	-0.35	1.83	2.47	2.25	1.7	22	0.33	10	19	75	48	142	0.19	0.75	0.48	0.532
7.81	COX7B2	2.51	1.61	1.07	0.74	1	2.12	2.46	-0.87	1.27	-0.22	-3.24	7.81	2.99	5.12	1.1	1.04	1.11	0.43	-13.36	3.82	0.18	0.26	0.17	22	2.69	4	5	12	85	102	0.05	0.12	0.85	0.551
3.65	DCAF8L1	-0.9	0.46	1.12	0.72	0.06	0.26	1.04	-0.16	0.54	0.27	0.64	3.65	1.51	1.73	-0.92	1.37	-0.02	-1.22	-5.36	1.85	0.31	0.09	0.87	22	1.8	6	66	22	70	158	0.66	0.22	0.7	0.552
3.2	OCM	1.54	-0.95	-1.79	3.05	-0.46	0.64	-1.02	-4.42	2.37	1.58	-1.12	3.2	1.56	-1.15	-1.54	1.29	0.55	1.01	-4.85	0.8	-1.24	-1.38	-2.31	22	0.15	12	83	87	35	205	0.83	0.87	0.35	0.554
5.25	PPP4R3C	2.25	0.35	0.67	0.73	0.34	2.28	2.23	-0.24	1.27	0.71	-1.02	5.25	1.67	3.29	-1.61	0.34	0.17	0.71	-6.01	2.29	0	-0.09	0.68	22	1.96	5	31	17	79	127	0.31	0.17	0.79	0.556
6.67	CTAG2	3.27	0.77	-2.55	1.19	0.84	4.66	3.44	-0.8	-0.19	-0.39	1.97	6.67	1.92	4.44	2.5	5.5	1.67	1.07	-9.45	4.54	-5.13	0.67	0.02	22	1.17	6	11	34	74	119	0.11	0.34	0.74	0.557
4.2	NAA11	1.71	-3.54	2.51	0.8	0.44	0.25	1.01	1.37	0.8	0.23	2.21	4.2	1.52	1.8	-0.47	-1	0.78	1.52	-12.19	1.94	-3.05	0.1	-0.56	22	1.69	6	55	24	72	151	0.55	0.24	0.72	0.559
5.11	DDX53	1.95	0.12	1.43	-0.49	0.94	-0.8	1.7	0.09	1.49	0.84	-1.18	5.11	2.12	1.7	0.88	1.5	0.18	1.23	1.72	1.93	0.81	-1.58	0.79	22	2.99	4	33	8	84	125	0.33	0.08	0.84	0.561
4.5	C20orf144	2.01	2.28	-0.33	2.92	2.28	0.42	2.24	0.19	-0.43	0.4	-0.25	4.5	2.11	1.69	-0.36	0.52	1	1.91	0.74	1.47	-0.84	-0.27	1.41	22	1.58	6	47	26	73	146	0.47	0.26	0.73	0.563
4.32	GJA10	0.32	-0.11	0.73	0.29	0.16	1.63	0.7	-0.05	0.65	-0.4	-2.46	4.32	1.8	0.71	-1.95	2.05	0.42	0.28	1.97	2.09	0.34	0.55	1.39	22	2.23	5	53	14	78	145	0.53	0.14	0.78	0.563
3.47	SULT1C2	0.82	0.46	0.88	1.17	2.48	-3.27	2.36	1.71	-0.74	-0.18	-0.65	3.47	0.66	-1.82	1.36	2.39	0.44	0.98	-0.13	0.27	-1.85	-0.77	0.96	22	0.99	8	73	44	61	178	0.73	0.44	0.61	0.571
4.56	FSTL4	-0.42	1.37	4.45	2.98	-0.78	1.01	-0.05	-1.44	-3.55	-5.24	-3.44	4.56	0.71	1.32	0.4	-0.22	-0.17	-0.02	2.14	-1.37	2.51	2.36	2.89	22	0.11	11	46	92	43	181	0.46	0.92	0.43	0.58
4.02	AKAP14	-0.33	1.82	0.32	0.83	1.69	2.27	-0.34	2.93	-0.01	-1.38	-2.96	4.02	-3.2	-4.6	-0.25	-3.56	0.53	1.06	-6.49	0.76	3.9	0.63	-0.09	22	0.12	11	59	90	42	191	0.59	0.9	0.42	0.581
6.28	MYBPHL	-0.98	-0.4	4.89	4.63	5.18	1.24	1.36	-3.44	0.5	-1.95	-1.85	6.28	-1.47	-5.63	-0.52	-0.62	-3.13	6.27	-3.15	1.15	0.62	1.35	3.99	22	0.01	11	17	100	44	161	0.17	1	0.44	0.581
4.44	CIB3	0.46	3.75	3.79	1.17	-2.68	3	1.53	-2.04	2.75	0.21	1.25	4.44	2.13	0.29	0.78	-0.87	1.75	-3.11	-7.53	2	-2.44	-1.51	2.8	22	0.65	7	49	54	65	168	0.49	0.54	0.65	0.601
3.71	GRPR	0.73	-0.52	-0.23	1.37	1.53	0.56	-0.82	2.03	0.53	-1.57	-1.31	3.71	-0.88	-1.16	3.51	2.95	1.09	-0.34	0.94	-1.17	-3.37	0.29	1.11	22	0.2	10	63	83	49	195	0.63	0.83	0.49	0.606
3.87	XAGE5	-0.04	-2.41	0.8	1.54	0.33	1.53	0.6	0.3	0.3	0.78	1.13	3.87	1.4	2.32	0.64	0.4	0.13	-0.22	-9.22	1.29	0.28	-0.02	0.55	22	1.55	5	60	27	80	167	0.6	0.27	0.8	0.621
5.03	SLC34A3	0.07	1.71	1.13	4.55	2.49	-0.45	-1.41	-5.04	-2.49	-5.16	-0.39	5.03	0.97	0.1	0.07	1.77	1.21	2.25	3.37	0.55	-1.03	0.35	0.9	22	0.48	7	35	65	66	166	0.35	0.65	0.66	0.626
4.36	PRDM9	3.8	0.07	1.7	-2.07	0.78	1.12	1.51	-3.3	-0.39	-1.6	-0.73	4.36	2.22	4.11	-0.03	-1.3	-0.09	0.67	2.11	2.98	0.22	-0.94	1.3	22	0.25	9	52	78	57	187	0.52	0.78	0.57	0.628
6.13	TLCD3B	4.35	2.83	3.91	4.37	-1.27	0.32	-0.94	1.42	4.63	3.85	-0.09	6.13	3.66	2.63	1.28	5.21	1.24	-1.69	0.75	1.47	-0.99	1.85	2.09	22	0.92	5	22	48	81	151	0.22	0.48	0.81	0.652
2.95	CLEC18A	2.81	0.43	2.11	0.58	-0.02	-0.35	0.92	-2.11	2.63	-2.2	0.07	2.95	0.6	0.27	-1.06	-1.62	2.11	-0.64	-0.63	1.04	-0.38	-0.14	0.68	22	0.14	10	95	88	50	233	0.95	0.88	0.5	0.659
4.15	RFX8	0.51	-0.62	-1.29	1.39	2.73	2.22	2.53	0.87	3.67	-1.79	-3.14	4.15	2.2	1.92	0.27	0.82	-0.97	3.8	0.52	3.18	-1.08	1.52	-1.82	22	0.35	7	56	73	67	196	0.56	0.73	0.67	0.677
5.36	OR51E1	0.73	-0.44	-0.65	4.12	0.84	0.66	1.69	0.92	2.86	-1.42	-1.98	5.36	4.78	4.89	0.08	3.01	1.59	1.36	-0.02	0.8	-2.17	0.89	0.25	22	0.47	6	28	67	75	170	0.28	0.67	0.75	0.679
4.68	SCX	1.49	1.83	0.53	2.77	1.2	0.46	0.7	0.5	0.6	1.74	-0.02	4.68	1.17	0.6	0.13	0.57	0.94	0.71	1.17	-0.03	1.74	0.57	1.96	22	1.91	2	42	19	97	158	0.42	0.19	0.97	0.681
6.73	SIX1	1.76	0.74	3.05	2.49	4.31	2.34	-0.53	3.67	2.11	0.25	3.6	6.73	2.65	2.65	1.85	-0.65	1.37	3.48	0.73	1.84	2.02	-0.37	5.72	22	1.01	3	10	43	91	144	0.1	0.43	0.91	0.685
3.08	GABRR3	1.81	0.53	1.66	0.44	-1.78	1.25	-0.19	1.76	-1.28	-0.73	2.78	3.08	2	0.44	0.07	1.25	0.04	-3.35	-6.37	1.1	-3.59	-3.64	0.35	22	0.3	8	87	76	62	225	0.87	0.76	0.62	0.687
8.35	MAGEA1	4.59	3.73	4.69	1.03	2.33	6.29	4.8	0.2	-0.22	1.32	-0.61	8.35	3.81	7.41	1.55	5.56	1.31	2.55	-10.44	4.85	3.9	0.11	1.64	22	0.94	3	1	46	92	139	0.01	0.46	0.92	0.691
6.14	DCAF4L2	0.98	0.08	0.63	1.1	0.25	0.32	1.49	0.02	0.76	0.46	0.4	6.14	1.99	2.31	0.88	3.11	0.84	0.77	4.68	2.56	1.27	-0.13	0.02	22	1.46	1	21	30	98	149	0.21	0.3	0.98	0.699
3.6	SIX4	1.71	1.52	1.47	2.41	1.97	0.56	0.48	1.05	-4.37	-1.73	1.59	3.6	2.19	2.44	1.54	-1.16	0.77	1.82	2	1.34	2.12	0.22	1.95	22	1.16	3	67	35	90	192	0.67	0.35	0.9	0.712
3.55	COL15A1	-0.95	-0.81	-2.36	3.48	0.18	0.02	0.3	0.69	1.51	-1.04	-0.24	3.55	0.64	0.06	0.3	-1.58	0.23	-0.06	0.44	0.42	-2.33	0.83	-1.86	22	0.07	9	70	97	59	226	0.7	0.97	0.59	0.715
3.27	DCAF4L1	1.38	0.28	0.99	1.28	0.8	0.42	1.03	1.79	0.87	0.36	-0.32	3.27	0.15	0.55	-0.55	0.08	1.19	1.98	-0.54	2.36	-0.21	-0.82	0.77	22	0.91	5	79	49	82	210	0.79	0.49	0.82	0.718
3	SLC22A6	0.41	-0.19	1.25	0.42	0.73	1.33	0.75	-10.89	-3.18	-7.26	-0.38	3	-1.26	-1.47	-1.18	1.62	0.71	0.41	2.1	2.91	1.43	-0.94	2.1	22	0.09	9	90	95	58	243	0.9	0.95	0.58	0.723
2.99	PRAMEF8	0.3	0.26	0.59	1.93	0.08	0.39	0.33	0.4	0.16	0.57	-2.66	2.99	0.43	-0.23	-1.88	0.55	0.01	0.1	1.22	0.51	-1.01	0.34	0.95	22	1.06	4	91	39	86	216	0.91	0.39	0.86	0.724
4.68	FBXO43	1.56	2.23	2.27	4.01	0.86	1.7	2.04	-0.72	1.45	1.57	2.31	4.68	2	3.24	0.27	0.97	0.92	0.13	-1.76	2.48	-0.34	-0.96	1.17	22	0.67	4	43	53	87	183	0.43	0.53	0.87	0.724
6.18	DLX5	1.51	1.24	-0.45	4.68	1.16	3.31	1.47	0.91	3.67	0.39	-1.63	6.18	1.69	5.61	-0.3	3.75	0.34	0.08	1.04	0.06	-3.63	0.87	3.64	22	0.57	4	20	59	88	167	0.2	0.59	0.88	0.725
5.29	MAGEC1	2.06	2.31	2.04	0.09	2.01	3.67	2.98	-3.16	-1.19	-0.51	0.69	5.29	4.84	3.82	-0.49	2.08	0.98	1.21	-6.84	3.78	1.06	0.29	1.09	22	0.45	5	30	68	83	181	0.3	0.68	0.83	0.732
6.25	MAGEC2	3.64	3.04	3.16	-0.92	1.57	4.04	4.2	0.82	1.08	1.16	-0.46	6.25	4.07	5.62	1.71	4.31	1.69	2.48	-6.49	2.98	0.46	0.16	2.47	22	0.63	3	18	55	93	166	0.18	0.55	0.93	0.741
3.55	RPL36A-HNRNPH2	0.94	-0.18	2.54	3.47	-0.22	0.69	0.71	0.06	1.93	0.85	2.94	3.55	2.5	1.06	-1.41	-0.57	0.85	1.7	-1.76	1.45	0.49	-0.16	-4.78	22	0.08	7	69	96	68	233	0.69	0.96	0.68	0.765
4.09	TMEM269	1.17	0.01	1.47	3.24	0.74	0.96	0.63	1.51	2.56	-0.5	-0.08	4.09	2.05	1.56	-1.06	-1.13	2.47	0.25	0	4.07	-2.3	-0.53	-0.79	22	0.02	7	58	99	69	226	0.58	0.99	0.69	0.769
4.63	SAPCD1	2.54	0.23	2	3.2	1.87	1.15	0.82	-1.77	2.53	2.13	1.76	4.63	2.86	1.5	-0.04	4.05	1.78	2.04	0.34	3.3	-0.67	0.31	0.66	22	0.58	3	44	58	94	196	0.44	0.58	0.94	0.782
2.91	ZSCAN5C	1.75	0.27	2.1	0.13	-2.27	1.4	2.24	0.51	0.32	-0.05	2.69	2.91	0.13	0.76	-0.3	-2.81	0.94	0.87	-2.69	1.03	-0.96	0.17	0.05	22	0.22	6	97	79	76	252	0.97	0.79	0.76	0.79
2.85	OLFML2B	0.44	1.13	-1.63	2.6	1.37	2.47	1.65	0.66	2.76	0.22	0.31	2.85	0.57	0.05	-0.16	0.99	0.01	0.65	-0.11	1.78	-0.93	-0.54	-0.49	22	0.09	6	100	93	77	270	1	0.93	0.77	0.841
3.22	MAGEB1	1.27	-1.93	0.7	-1.02	0.4	0.73	1.67	0.05	1.03	0.22	0.33	3.22	2.19	3.01	0.47	0.39	-0.1	0.81	-8.87	2.47	0.48	0.02	0.54	22	0.21	4	82	80	89	251	0.82	0.8	0.89	0.856
2.96	C9orf50	-0.61	0.55	2.48	1.9	2.05	0.18	1.19	-7.21	0.34	0.95	1.46	2.96	2.09	0.71	1.12	0.66	-0.63	1.38	0.21	1.2	2.45	1.3	0.83	22	0.48	3	94	66	95	255	0.94	0.66	0.95	0.862
3.66	APLN	1.74	0.01	1.78	2.5	3.15	1.85	2.27	0.71	2.56	-2.04	0.34	3.66	-1.76	-2.51	1.31	1.08	1.11	3.31	2.42	2.38	1.24	2.27	1.13	22	0.35	3	64	74	96	234	0.64	0.74	0.96	0.862
3.59	TGIF2LX	1.07	0.81	0.43	0.42	0.39	0.69	1.33	0	0.62	0.38	0.19	3.59	1.79	3.46	0.22	0.24	0.18	0.4	-7.7	2.66	0	0.1	0.45	22	0.13	1	68	89	99	256	0.68	0.89	0.99	0.929
3.32	MDK	1.61	1.22	0.09	3.21	0.49	1.72	0.86	-0.79	1.1	2.05	1.57	3.32	2.78	2.23	0.72	1.49	0.25	0.67	0.29	1.3	2.21	2.23	1.53	22	0.11	1	78	91	100	269	0.78	0.91	1	0.951

## Sheet: LUAD
SELECTED.DISEASE..GENE_FC_LUAD	GENE	BLCA	BRCA	CESC	CHOL	COAD	ESCA	HNSC	KICH	KIRC	KIRP	LGG	LIHC	LUAD	LUSC	PAAD	PCPG	PRAD	READ	SKCM	STAD	THCA	THYM	UCEC	RANK	diff	neg	RANK_exp	RANK_diff	RANK_neg	RANK_COMBINED	RANK_exp_d	RANK_diff_d	RANK_neg_d	index
3.28	ETNPPL	-4.87	-1.81	1.34	-11.13	-2.36	-7.38	-5.41	-8.73	-4.64	-2.9	-0.45	-1.76	3.28	-0.1	-2.13	-10.88	-0.19	-4.63	0.64	-4.07	-0.62	-4.03	0.27	22	1.94	19	63	11	1	75	0.63	0.11	0.01	0.102
5.65	NKAIN3	-1.58	-1.33	-4.54	-3.12	-2.83	-1.85	-4.43	-3.19	-3.87	1.18	1.24	0.1	5.65	2.34	-0.64	-5.97	-3	-2.25	-3.39	-1.75	3.37	1.33	-0.84	22	2.28	16	27	9	9	45	0.27	0.09	0.09	0.108
6.08	RNF186	2.78	-6.27	-6.76	-1.35	-1.2	0.02	-1.6	-5.99	0.77	-3.98	1.26	-1.91	6.08	-1.84	0.68	0.69	-1.29	-0.75	-6.11	2.2	-2.19	-0.73	2.14	22	3.3	14	19	3	17	39	0.19	0.03	0.17	0.13
2.28	DDIT4L	-2.27	-1.66	-4.74	-0.77	-1.81	-0.49	-3.14	-1.21	-0.63	-1.63	-2.42	0.62	2.28	0.14	0.38	-0.27	-1.49	-2.72	-0.01	-0.44	-2.21	-1.63	0.22	22	1.66	18	90	14	3	107	0.9	0.14	0.03	0.15
3.19	DNAJC12	-1.19	1.29	-2.31	-3.66	-0.6	0.83	-0.31	-3.6	-1.08	-0.71	-0.69	-2.39	3.19	0.49	0.74	-1.22	0.77	-1.3	-1.89	-0.18	0.12	-0.15	-1.76	22	1.9	16	65	12	10	87	0.65	0.12	0.1	0.161
3.69	MC4R	-2.73	-0.16	-2.27	-0.7	-4.31	-3.06	0.03	-4.63	-1.61	-3.67	-3.52	-0.12	3.69	2.78	-3.57	2.19	-1.99	-2.24	-0.01	-1.89	-0.48	1.65	-2.03	22	0.91	18	53	29	4	86	0.53	0.29	0.04	0.164
9.27	C11orf86	1.11	-0.6	-0.29	-2.96	-5.65	3.37	3.25	-8.69	2.32	-2.16	0.24	-1.56	9.27	2.36	3.19	-11.23	-0.52	-5.17	2.29	-1.29	-4.04	6.42	1.98	22	2.85	12	2	6	25	33	0.02	0.06	0.25	0.17
3.74	ANGPTL3	0.75	-0.89	-0.21	-8.99	0.88	-3.02	1.26	-7.07	-3.53	-6.38	-0.11	-1.76	3.74	2.74	0.3	-1.46	2.49	-1.61	-0.19	-0.37	-2.43	-0.29	-0.88	22	1	16	52	27	11	90	0.52	0.27	0.11	0.199
2.08	NRK	-1.68	-0.68	-5.34	-1.77	-2.1	0.08	-0.97	-4.19	-7.24	-6.54	-3.26	-3.37	2.08	0.83	0.53	-4.65	-1.81	-3.35	-1.27	0.14	-0.09	0.35	-5.29	22	1.25	17	95	22	7	124	0.95	0.22	0.07	0.203
7.96	IL1RAPL2	-0.98	-2.44	3.76	-3.97	-3.49	3.4	0.94	-4.67	-3.23	-2.48	-5.55	-4.63	7.96	7.07	2.85	5.35	-2.82	-6.31	4.71	-0.01	6.71	-0.95	-0.28	22	0.89	14	9	31	19	59	0.09	0.31	0.19	0.216
4.27	UGT2B11	0.77	-3.93	-0.95	-1.3	-4.98	0.07	-1.1	-6.46	0.33	0.18	0.6	1.71	4.27	0.91	0.44	0.31	1.05	-5.81	-5.88	-0.43	-1.65	-5.17	-2.36	22	2.56	12	42	7	26	75	0.42	0.07	0.26	0.219
3.46	LGSN	2.75	1.85	1.43	-7.61	-4.27	-1.89	1.86	-8.12	-2.56	-6.29	-2.01	-2.81	3.46	-1.43	-3.38	-1.67	-0.88	-3.73	-2.58	0.78	-3.29	-2.09	2.4	22	0.71	16	58	38	12	108	0.58	0.38	0.12	0.244
4.52	VSX1	-3.81	-1.25	-3.81	1.07	-3.54	-1.41	-1.19	2.85	3.38	0.99	-2.36	1.69	4.52	0.71	-0.82	3.91	-2.08	-5.43	-0.89	-2.11	-1.25	-0.79	-3.33	22	0.61	15	38	46	14	98	0.38	0.46	0.14	0.26
3.12	AKR7A3	1.17	1.63	2.1	-4.99	-0.85	-3.48	-0.42	-2.15	-1.41	-1.82	-0.85	-2.61	3.12	1.57	2.14	-3.3	0.65	-0.43	1.01	-0.39	-0.47	-0.76	0.82	22	0.98	14	68	28	18	114	0.68	0.28	0.18	0.26
3.96	SLC28A1	0.73	-1.44	0.78	-4.41	-0.66	1.15	-2.82	-6.05	2.53	0.22	2.04	-2.54	3.96	0.4	-1.11	-0.57	1.01	0.93	-0.82	-2.86	-0.33	0.03	-0.83	22	1.43	12	49	18	27	94	0.49	0.18	0.27	0.265
3.25	DAZL	-0.89	1.65	2.04	-0.68	-1.21	0.02	1.61	-5.2	-2.98	-1.83	-2.65	-0.08	3.25	2.68	-2.49	-4.56	0.31	-3.87	-5.38	0.89	-5.09	-1.83	-0.33	22	0.57	15	64	47	15	126	0.64	0.47	0.15	0.295
6.22	TBX10	3.3	0.62	2.58	-5.61	-2.61	2.18	0.68	-2.66	1.15	-0.31	-1.21	0.48	6.22	4.81	0.69	-3.24	2.74	-2.19	-3.51	0.26	-4	-1.6	4.88	22	1.34	10	17	20	37	74	0.17	0.2	0.37	0.299
2.34	CRYGN	-1.19	-1.47	-2.78	0.03	-2.35	-0.42	1.73	-3.48	-0.88	-3.39	-3.31	-1.82	2.34	0.76	-1.11	-0.46	-0.8	-3.97	0.34	0.89	0.62	0.24	-1.26	22	0.61	15	88	45	13	146	0.88	0.45	0.13	0.301
4.6	PTPRH	-0.41	-0.8	1.22	-0.6	-2.16	-1.21	1.57	-0.5	1.22	2.85	-1.62	-0.4	4.6	3.75	0.42	-1.2	-0.64	-1.79	0.07	0.96	-1.65	0.33	0.26	22	0.85	12	36	33	28	97	0.36	0.33	0.28	0.303
4.3	PCP4	-7.27	-1.04	-9.77	4.22	-2.03	-2.61	-4.3	-0.08	-8	-2.08	-2.04	0.16	4.3	-0.1	0.55	-4.43	-1.56	-3.35	-2.7	-2.94	-1.04	-1.2	-3.02	22	0.08	19	41	87	2	130	0.41	0.87	0.02	0.314
2.03	LGI2	-1.38	-0.13	-5.1	1.63	-0.2	-0.06	0.25	-3.99	-3.02	-3.92	-1.75	1.09	2.03	0.66	-0.63	-0.01	-0.09	-0.49	-2.65	-0.04	-0.26	-0.86	-3.13	22	0.4	18	99	62	5	166	0.99	0.62	0.05	0.315
5.69	TMEM82	4.93	2.97	2.19	-8.09	-4.18	-2.61	0.9	-11.07	-1.06	-1.13	0.94	-3.26	5.69	-0.99	4.25	-2.99	0.17	-2.89	2.86	0.2	-1.28	-0.98	2.43	22	0.76	12	25	37	30	92	0.25	0.37	0.3	0.316
5.29	B3GNT6	-1.2	0.53	4.04	1.73	-4.68	-4.03	-5.71	-2.58	0.15	1.11	-2.38	0.28	5.29	-0.85	2.89	3.05	3.07	-4.74	-4.98	-3.54	2.13	3.21	1.26	22	1.25	10	28	21	38	87	0.28	0.21	0.38	0.319
3.01	RASGEF1C	-5.34	-3.46	-1.91	-2.49	-5.82	-1.99	-0.86	-3.8	-0.06	2.76	-0.66	-1.98	3.01	1.53	-0.39	1.34	-0.8	-5.89	2.05	-2.42	-1.29	0.18	-0.21	22	0.25	17	71	72	8	151	0.71	0.72	0.08	0.335
4.19	SOHLH2	-1.77	-0.75	-3.25	1.97	-4.27	-1.8	1	-1.34	-1.67	0.12	0.99	2.22	4.19	3.89	-1.38	-1.24	-1.84	-7.09	0.15	-1.01	-4.57	-1.07	-0.18	22	0.3	15	46	67	16	129	0.46	0.67	0.16	0.343
2.99	SLC7A10	-0.31	-5.39	0.51	-0.85	-1.71	1.52	-3.32	-7.03	-3.23	-7.07	-4.16	2.81	2.99	-0.08	-3.65	-2.1	-0.15	-0.88	-5.59	-1.24	-5.63	-1.83	1.63	22	0.18	18	72	80	6	158	0.72	0.8	0.06	0.348
3.56	MC5R	-0.67	1.48	-0.88	3.15	-0.17	-1.89	-5.55	-0.93	-0.75	-0.78	1.68	-0.3	3.56	1.28	0.91	-3.7	-1.25	-0.87	-1.83	0.12	-1.94	2.61	1.49	22	0.41	14	55	60	20	135	0.55	0.6	0.2	0.355
5.24	TBXT	-0.63	-2.67	4.35	2.39	-0.9	1.5	2.24	-0.65	0.64	-0.96	-3.52	0.36	5.24	2.55	-3.21	1.8	1.15	-2.05	1.55	0.52	-2.56	-2.34	0.4	22	0.89	10	30	30	40	100	0.3	0.3	0.4	0.36
8.66	SPP2	0.99	1.04	-1.22	-11.74	0.7	-0.36	0.38	-0.07	1.49	0.48	-2.6	-3.53	8.66	3.51	3.12	0.78	0.1	0.54	1.54	2.58	2.16	-0.2	0.9	22	5.15	7	5	1	59	65	0.05	0.01	0.59	0.362
2.1	GYG2	-1.07	-3.43	-1.72	-3	0.58	-1.16	-0.68	-7.57	-3.32	-1.02	0.65	-1.05	2.1	1.25	0.31	0.22	0.04	0.8	0.2	0.54	-4.74	-0.61	0.54	22	0.85	12	94	34	29	157	0.94	0.34	0.29	0.37
5.11	TEX11	-0.48	2.65	-0.98	1.8	-4.57	1.01	2.49	-2.87	4.25	2.17	-0.58	1.16	5.11	3.65	-0.13	2.71	-0.7	-4.4	-1.26	1.64	-1.2	0.52	0.59	22	0.86	10	31	32	41	104	0.31	0.32	0.41	0.373
3.29	HNF4G	0.59	-0.09	1.78	0.16	-0.94	-0.68	-0.51	-3.67	0.32	0.23	2.22	-0.47	3.29	1.74	1.75	-3.92	0.25	-0.55	-1.89	2.14	1.59	-0.69	2.17	22	1.07	10	62	26	39	127	0.62	0.26	0.39	0.374
6.22	GTSF1L	-0.45	3.22	0.61	3.96	-1.33	4.68	5.16	-0.17	5.38	-1.04	-0.87	2.93	6.22	3.75	-4.5	1.95	1.51	-2.48	-8.06	3.45	-3.08	-0.44	4.71	22	0.84	10	18	35	42	95	0.18	0.35	0.42	0.375
2.44	LGR4	-0.56	-1.71	0.61	-1.36	-1.34	-0.76	-0.72	0.13	-1.15	-1.02	0.11	-0.77	2.44	2	0.45	-2.54	-0.26	-1.41	0.6	0.42	0.03	-0.08	0.57	22	0.44	13	85	57	22	164	0.85	0.57	0.22	0.388
8.07	ARSH	0.38	1.25	4.48	5.55	1.11	-0.35	-3.26	-6.33	-4.65	-4.68	2.94	0.16	8.07	6.69	-0.06	1.77	0.56	1.52	-0.19	0.87	-0.69	1.51	4.58	22	1.38	8	7	19	54	80	0.07	0.19	0.54	0.388
2.53	FTCD	-0.49	0.24	-1.04	-6.9	-1.61	0.6	1.52	-6.39	-1.29	-2.25	-1.16	-2.18	2.53	2.08	1.47	-1.47	0.17	-2.14	0.24	-0.57	2.13	-1.01	-0.6	22	0.4	14	81	61	21	163	0.81	0.61	0.21	0.39
4.63	ATP10B	0.67	-1.56	3.07	2.47	-0.7	0.25	-1.98	-0.56	-2.26	-2.83	-0.88	0.08	4.63	3.84	1.85	1.45	-2.09	-0.13	1.48	1.09	-1.97	1.9	3.37	22	0.79	10	35	36	43	114	0.35	0.36	0.43	0.401
3.3	KCNC2	-0.09	-4.12	2.08	-1.62	-2.84	-0.72	-5.04	0.56	1	1.46	-4.38	-1.66	3.3	0.96	-0.45	1.44	1.49	-2.79	2.85	-0.6	0.33	0.94	-1.55	22	0.45	12	61	56	31	148	0.61	0.56	0.31	0.415
4.75	XAGE1B	1.08	-0.87	0.2	0.24	0	0.63	0.4	0.3	0.2	-0.03	0.16	2.33	4.75	-1.74	0.44	0.25	0.29	-0.05	-7.24	1.52	-3.65	-0.12	0.37	22	2.42	7	34	8	60	102	0.34	0.08	0.6	0.418
3.43	PLA2G2C	1.56	0.49	-4.85	0.79	-4.75	-1.01	0.33	1.12	1.3	1.36	-0.88	1.6	3.43	-2.71	-0.06	1.32	-2.48	-6.14	-3.48	-1.91	-0.72	3.09	-0.13	22	0.34	12	59	64	32	155	0.59	0.64	0.32	0.443
4.25	ERVV-1	1.67	1.56	2.01	1.67	1.53	3.17	2.66	-5.93	0.23	-0.72	-1.42	-0.15	4.25	2.32	-2.51	2.87	-3.56	1.36	2.51	1.78	-3.03	-0.13	1.25	22	1.08	8	44	24	55	123	0.44	0.24	0.55	0.446
6.72	TFAP2D	0.38	-0.55	1.35	0.69	0.03	0.77	0.08	-0.91	2.46	0.81	-6.46	0.12	6.72	3.69	-1.23	-0.48	0.56	0.1	0.98	1.61	1.08	-1.72	0.85	22	3.03	6	12	5	70	87	0.12	0.05	0.7	0.447
5.25	BPIFB4	0.52	0.19	3.04	0.67	0.04	-0.14	-1.71	3.15	0.46	-1.4	-0.57	4.61	5.25	2.65	-0.01	1.25	-2.13	1.64	-4.73	2.76	-4.06	-1.96	4.19	22	0.64	9	29	43	49	121	0.29	0.43	0.49	0.452
9.28	CLPSL2	6.32	4.36	7.39	5.16	5.84	3.41	0.84	-4.1	-0.67	4.17	-7.65	2.25	9.28	5.27	-0.87	7.73	0.6	6.58	-6.58	4.97	-1.18	2.55	6.28	22	1.55	6	1	15	72	88	0.01	0.15	0.72	0.478
2.88	GPT2	1.36	-0.74	2.27	-4.24	1.6	-2.02	-1.88	1.09	-1.17	-1.14	0.56	-1.45	2.88	2.61	0.76	-0.81	0.51	2.08	0.74	-0.49	-0.81	-0.38	1.96	22	0.27	11	74	68	34	176	0.74	0.68	0.34	0.482
6.52	CCDC185	1.6	2.94	6.19	3.11	-2.15	1.4	-1.83	-10.08	-7.6	-2.2	-1.65	3.16	6.52	5.69	-3.13	-6.18	-0.26	-2.97	1.73	0.21	5.86	3.55	3.79	22	0.33	10	13	65	47	125	0.13	0.65	0.47	0.49
2.48	SLC2A5	-0.1	-0.27	0.5	1.7	-1.66	1.4	-0.58	-3.13	2.42	-0.93	0.69	2.43	2.48	2.31	-1.49	-2.18	-2.25	-1.61	-3.78	-1.25	0.4	-0.04	0.66	22	0.05	13	83	91	23	197	0.83	0.91	0.23	0.494
2.95	UGT2B15	0.17	-1.23	2.93	-4.93	-3.58	-3.81	0.08	-1.03	0.7	-0.52	-1.85	-1.8	2.95	0.59	0.11	0.89	-0.41	-4.47	-6.03	-0.22	-4.05	0.34	1.9	22	0.02	13	73	95	24	192	0.73	0.95	0.24	0.502
4.26	GREM1	0.08	0.94	-1.85	2.02	-0.06	0.32	2.73	-6.38	-1.99	-2.99	-2.66	-0.12	4.26	4.18	1.23	0.98	-0.03	-0.54	0.11	0.39	-3.14	-1.17	-1.51	22	0.08	12	43	88	33	164	0.43	0.88	0.33	0.505
3.53	AKR1D1	2.02	-0.58	0.21	-11.63	-2.63	-0.38	0.03	0.99	1.89	3.37	1.1	-3.6	3.53	2.7	-2.78	-5.65	2.21	-2.63	-1.94	0.88	-2.12	-1.92	0.67	22	0.16	11	56	81	35	172	0.56	0.81	0.35	0.509
3.16	SUMO4	2.73	0.79	0.87	-2.23	-0.63	0.09	1.49	-1.22	1.74	0.13	-0.92	-2.32	3.16	2.3	-1.77	-0.9	0.62	-0.78	-3.45	1.35	0.32	-0.13	1.55	22	0.43	10	67	58	45	170	0.67	0.58	0.45	0.511
2.37	ACY3	1.09	-0.62	0.46	-3.07	0.13	-0.08	1.24	-7.1	0.16	-1.16	-1.23	-1.28	2.37	0.59	0.14	-1.49	-1.15	0.63	-4.71	0.45	0.09	0.27	1.91	22	0.46	10	86	55	44	185	0.86	0.55	0.44	0.515
4.9	SPINK1	1.51	-0.36	2.6	3.37	-0.01	-3.37	3.37	2.2	-2.88	-6.28	3.31	2.44	4.9	1.17	2.87	0.9	1.7	0.07	1.16	1.69	-3.04	1.16	3.21	22	1.53	6	33	16	73	122	0.33	0.16	0.73	0.519
8.81	ONECUT1	3.07	0.64	5.74	0.66	0.5	2.89	5.04	-2.02	0.09	0.19	0.05	-0.01	8.81	4.63	-0.38	5.52	0.28	1.31	1.01	1.27	2.33	-0.15	4.38	22	3.07	4	3	4	84	91	0.03	0.04	0.84	0.519
4.56	CRABP2	0.75	1.7	2.13	2.71	0.93	1.79	-0.64	-3.56	-1.74	-1.9	-1.78	0.15	4.56	3.91	1.99	-0.56	-2.03	0.12	3.35	0.35	2.12	1.59	0.25	22	0.65	7	37	41	61	139	0.37	0.41	0.61	0.526
3.02	WFDC3	-0.94	0.66	0.19	1.32	0.99	0.14	0.11	-0.84	0.33	0.96	0.77	-0.1	3.02	0.7	0.95	-0.34	-0.18	0.2	0.25	0.49	0.92	-0.29	0.6	22	1.7	6	69	13	71	153	0.69	0.13	0.71	0.534
3.87	OR4C6	0.63	0.81	1.78	2.35	0.39	1.43	1.71	-0.84	0.3	0.46	-1.65	0.62	3.87	1.6	-0.56	1.52	0.27	0.31	-5.96	-0.06	0.54	-0.74	1.56	22	1.52	6	51	17	74	142	0.51	0.17	0.74	0.546
2.52	ITGA11	-0.36	0.42	-5.01	1.33	1.33	1.12	2.17	-2.22	-0.51	-2.28	-0.11	0.55	2.52	1.76	0.53	-0.01	-0.07	1.49	1.61	1.4	-2.2	0.44	-2.42	22	0.35	10	82	63	46	191	0.82	0.63	0.46	0.547
2.02	ALG1L2	1.28	0.37	-0.33	0.86	0.59	1.21	0.38	-1.33	0.14	0.51	-0.16	1.1	2.02	1.33	-0.06	-1.26	-0.26	0.72	0.58	0.88	0.01	-0.61	-0.93	22	0.69	8	100	39	56	195	1	0.39	0.56	0.553
2.17	AFM	1.61	-2.18	2.03	-11	0.47	-5.25	1.18	-10.58	-4.35	-9.86	0.49	-2.93	2.17	0.49	-3.15	1.49	-1.96	0.22	1.29	-1.05	0.63	0.06	-1.52	22	0.14	11	92	83	36	211	0.92	0.83	0.36	0.557
6	TEX48	1.81	1.52	1.28	3.43	1.52	0.63	2.96	1.4	2.89	0.39	-2.86	2.54	6	2.57	-4.32	1.42	2.87	3.93	-5.96	1.95	-4.68	0.96	2.91	22	2.07	4	20	10	85	115	0.2	0.1	0.85	0.56
4.47	TEX55	3.28	1.41	3.05	1.66	0.36	0.33	0.94	-7.85	-5.11	-3.57	-2.23	0.59	4.47	2.6	2.04	0.5	1.05	-0.03	-5.79	2.52	1.1	0.23	3.4	22	1.07	6	39	25	75	139	0.39	0.25	0.75	0.564
6.32	XAGE1A	0.76	0.11	0.15	0	-0.13	0.4	0.08	0	-0.03	0.23	0.07	2.13	6.32	0.24	0.1	0.27	0.14	0	1.99	1.01	0.07	0.18	-0.01	22	4.19	3	15	2	92	109	0.15	0.02	0.92	0.573
8.8	PITX2	-2.19	-0.5	4.5	4.03	1	1.79	-0.72	-9.76	-1.84	-3.51	2.73	2.13	8.8	8.74	0.19	0.61	-1.91	4.89	2.95	0.39	-2.33	-1.41	5.93	22	0.06	9	4	89	51	144	0.04	0.89	0.51	0.577
4.18	INSL4	1.84	-0.15	2.58	3.7	1.67	1.12	0.33	-2.9	-3.08	-4.15	1.17	0.14	4.18	1.18	-0.22	1.04	0.73	3.02	-4.94	0.58	-1.92	0.38	3.18	22	0.48	7	47	51	63	161	0.47	0.51	0.63	0.578
2.44	GOLM1	0.81	1.1	-0.1	2.17	-1.3	-0.09	0.46	1.42	-1.07	-0.68	1.17	0.89	2.44	0.74	1.13	-1.02	2.1	-1.26	-0.4	0.32	1.34	-0.66	1	22	0.27	9	84	69	50	203	0.84	0.69	0.5	0.591
5.67	FCRL4	-0.45	5.18	2.68	5.45	-5.3	1.31	2.57	3.21	2.43	0.84	-1.24	0.41	5.67	3.66	-0.09	1.04	0.86	-5.65	-11.84	0.2	-2.36	-0.47	2.56	22	0.22	8	26	75	57	158	0.26	0.75	0.57	0.593
2.59	P2RY6	1.07	1.24	2.05	0.67	-0.36	1.76	1.01	-1.66	0.65	0.25	-1.13	0.15	2.59	1.34	-1.16	-0.56	0.04	0.53	-1.88	1.29	-0.02	1.4	1.52	22	0.54	7	78	48	62	188	0.78	0.48	0.62	0.594
6.95	APOBEC1	1.7	1.59	3.14	4.73	0.51	-1.26	0.76	1.01	1.88	2.31	0.55	0.16	6.95	3.88	5.87	-2.64	0.17	2.06	0.82	-0.12	2.57	-0.77	3.26	22	1.08	4	11	23	86	120	0.11	0.23	0.86	0.596
3.3	C1orf61	0.52	-1.05	0.98	1.05	-2.06	1.27	1.98	2.22	2.83	1.58	1.78	2.09	3.3	2.45	0.83	2.17	0.12	-1.24	-2.03	0.1	-0.59	-0.56	-0.16	22	0.47	7	60	53	64	177	0.6	0.53	0.64	0.603
7.53	CLPSL1	6.89	3.09	2.35	2.01	1.52	0.71	1.37	-1.81	0.85	1.92	-7.5	0.79	7.53	5.56	-0.32	2.36	-0.67	1.36	1.48	3.77	-2.8	1.54	6.52	22	0.64	5	10	42	79	131	0.1	0.42	0.79	0.61
5.82	SEPTIN12	2.12	2.55	5.7	3.91	-4.32	0.71	0.94	-2.79	1.39	-1.34	-2.01	2.31	5.82	5.4	-1.39	-0.01	3.17	-4.18	3.77	0.48	5.1	-1.47	1.87	22	0.12	8	23	85	58	166	0.23	0.85	0.58	0.626
6.4	PDX1	4.64	1.43	6.18	1.04	4.81	-0.58	4.17	-2.32	-2.74	-0.84	0.87	-3.48	6.4	5.85	3.86	1.69	3.01	4.66	2.66	2.91	-2.35	-1.23	4.97	22	0.22	7	14	74	66	154	0.14	0.74	0.66	0.632
5.97	NETO1	-0.21	1.01	3.68	5.92	-1.57	-0.49	3.74	1.56	2.47	-0.48	-1.92	2.09	5.97	5.54	-2.94	5.95	1.31	-3.89	-5.76	1	-0.56	1.73	1	22	0.02	9	21	99	53	173	0.21	0.99	0.53	0.636
2.31	STEAP1	-0.3	-1.22	1.18	-1.77	0.1	1.29	0.64	-2.25	0.2	-0.68	-0.17	-0.54	2.31	2.25	1.9	-1.47	1.42	0.23	1.19	0.96	-0.72	-0.92	0.57	22	0.06	10	89	90	48	227	0.89	0.9	0.48	0.647
5.96	SLC24A2	4.08	5.55	-1.62	0.54	0.61	1.07	3.27	2.04	-5.96	-7.11	-2.64	-0.71	5.96	5.72	0.61	5.77	0.86	0.33	2.87	1.44	0.03	-1.75	-3.08	22	0.19	7	22	77	67	166	0.22	0.77	0.67	0.655
8.06	LHFPL5	3.22	4.01	3.33	7.42	-0.46	2.51	3.3	0.86	4	6.14	-5.5	1.49	8.06	6.07	3.14	7.44	-0.47	1.08	2.69	2.37	-1.49	2.94	5.25	22	0.62	4	8	44	87	139	0.08	0.44	0.87	0.662
3.49	CILP2	1.17	2.97	2.41	0.79	1.8	2.36	2.15	-0.02	0.74	0.55	-1.48	-0.61	3.49	2.79	-0.03	2.44	0.22	1.68	-1.79	2.91	-0.82	0.52	2.38	22	0.52	6	57	50	76	183	0.57	0.5	0.76	0.663
2.6	AC079594.2	2.07	1.03	-0.47	2.3	0.28	1.01	2.18	-3.44	1.01	0.64	-2.01	1.16	2.6	2.34	0.74	1.49	-0.06	0.12	-3.47	1.58	-1.33	1.13	-0.79	22	0.26	7	77	71	65	213	0.77	0.71	0.65	0.68
4.35	H4C11	1.89	3.53	2.4	0.07	-1.68	2.38	1.92	1.87	3.85	2.75	1.81	0.15	4.35	3.88	-1.1	0	2.28	-2.12	-1.08	0.45	0.51	-0.35	3.27	22	0.47	5	40	52	81	173	0.4	0.52	0.81	0.682
4.21	POU3F2	-0.44	0.91	3.04	3.45	3.79	-0.03	1.86	-2.16	-0.07	0.56	1.17	3.49	4.21	3.19	0.65	3.18	0.51	3.36	0.67	1.71	-0.23	-0.72	1.68	22	0.42	6	45	59	77	181	0.45	0.59	0.77	0.684
2.04	ATP6V1C2	0.98	-0.21	1.86	1.08	2.02	0.48	-1.81	0.52	-3.44	-4.11	-0.32	0.93	2.04	1.8	-0.09	-1.84	-0.37	2.02	0.66	1.04	-0.58	0.18	1.71	22	0.02	9	98	97	52	247	0.98	0.97	0.52	0.701
6.22	GUCA1A	1.89	2.24	4.8	5.52	0.54	3.36	3.92	-3.71	0.73	0.21	-4.62	1.94	6.22	6.18	-1.12	0.28	-1.29	-1.21	0.17	1.18	-1.95	-1	0.49	22	0.04	7	16	93	68	177	0.16	0.93	0.68	0.703
2.04	KDELR3	1.06	0.91	-0.1	1.14	0.95	0.43	1.3	-1.75	0.13	1.15	-0.65	0.59	2.04	1.05	1.5	0.26	-0.11	0.39	0.95	0.94	-1.16	1.42	0.96	22	0.54	5	97	49	80	226	0.97	0.49	0.8	0.724
2.53	THBS2	-0.8	0.83	-2.62	1.76	1.84	1.33	1.71	-0.97	1.09	1.65	0.1	-0.45	2.53	2	0.44	0.22	0.74	1.31	0.79	2.22	-2.08	0.22	-2.19	22	0.31	6	80	66	78	224	0.8	0.66	0.78	0.746
3.63	PYCR1	2.38	2.53	1.4	2.97	1.84	0.3	0.51	1.54	1.16	1.92	1.85	0.99	3.63	2.83	1.24	2.73	1.51	2.06	0.46	1.47	1.34	0.21	2.66	22	0.66	0	54	40	100	194	0.54	0.4	1	0.774
2.73	PROC	2.03	2.4	2.04	-5.44	0.34	0.27	2.71	-5.6	-2.69	-0.52	-1.94	-1.18	2.73	1.78	1.21	1.98	0.68	0.53	-1.44	1.27	1.64	1.51	2.13	22	0.02	7	75	96	69	240	0.75	0.96	0.69	0.777
3.91	BRDT	-0.13	0.22	1.76	3.77	1.29	2.04	3.49	-1.47	3.05	-0.2	-2.04	1.66	3.91	2.98	2.78	1.7	0.06	1	2.83	1.23	0.98	0.82	-0.57	22	0.14	5	50	82	82	214	0.5	0.82	0.82	0.788
4.94	NAT16	4.27	3.4	-1.81	0.84	3.25	1.28	1.37	-3.14	-0.03	1.28	-0.21	2.85	4.94	3.01	0.47	4.9	1.76	2.18	3.11	0.22	0.25	-2.62	1.24	22	0.04	5	32	94	83	209	0.32	0.94	0.83	0.812
4.03	AC114267.1	3.3	-0.49	2.86	2.27	1.87	2.17	2.35	-1.36	0.35	0.04	0.79	0.29	4.03	2.97	-0.82	-2.74	0.34	3.85	1.08	2.95	0.76	0.62	1.97	22	0.18	4	48	78	89	215	0.48	0.78	0.89	0.816
2.57	GH2	0.46	0.52	1.1	2.1	0.32	1.4	0.8	-0.43	0.88	1.04	0.12	1.12	2.57	1.4	0.52	0.45	0.53	0.32	0.16	1.82	-3.94	0.09	1.16	22	0.47	2	79	54	97	230	0.79	0.54	0.97	0.823
2.22	SNORC	1.13	-1.26	1.06	-0.82	-0.13	1.25	0.06	0.18	1.27	1.51	-0.82	0.55	2.22	1.95	1.63	0.68	0.8	0.29	1.57	1.69	1.37	1.43	1.69	22	0.27	4	91	70	88	249	0.91	0.7	0.88	0.829
3.18	TEX37	2.31	0.15	2.68	1.94	0.58	1.6	3	0.67	1.71	-0.04	-4.55	2.96	3.18	3	0.71	0.6	0.79	-0.46	-8.52	1.99	1.56	0.17	2.16	22	0.18	4	66	79	90	235	0.66	0.79	0.9	0.843
8.29	KISS1R	3.46	4.51	7.89	8.27	2.47	2.68	2.91	-1.03	8.16	0.01	-5.49	4.36	8.29	5.14	0.3	7.49	4.27	4.34	-2.9	1.19	-2.88	4.65	6.53	22	0.02	4	6	98	91	195	0.06	0.98	0.91	0.846
2.64	RHBDL1	0.75	1.85	2.4	1.05	1.35	-0.43	1.13	0.27	1.02	0.62	-1.48	1.36	2.64	2.34	1.95	1.36	0.44	1.36	1.3	-0.32	0.58	0.77	2.12	22	0.24	3	76	73	93	242	0.76	0.73	0.93	0.853
3.01	HMGB3	2.15	2.09	2.8	-0.26	0.72	1.9	1.26	1.31	-0.92	1.47	0.77	0.23	3.01	2.38	0.34	-1.31	0.73	1.14	0.44	1.65	0.53	0.29	2.39	22	0.21	3	70	76	94	240	0.7	0.76	0.94	0.862
5.8	PRDM12	3.25	2.27	5.78	1.88	3.58	1.45	0.57	0.22	0.91	5.15	-2.23	2.75	5.8	3.45	5.07	0.46	2.59	2.97	-0.46	2.88	2.53	0.59	-0.06	22	0.02	3	24	100	96	220	0.24	1	0.96	0.9
2.07	DCST2	1.12	-0.3	1.98	0.64	0	0.06	0.22	0.15	1.67	1.54	0.61	1.56	2.07	1.31	0.25	-0.28	1.04	0.91	1.73	0.61	-0.5	0.59	0.84	22	0.09	3	96	86	95	277	0.96	0.86	0.95	0.924
2.13	EFNA4	1.77	1.19	1.53	2	0.6	0.8	0.32	0.12	0.16	0.72	1.06	1.44	2.13	1.93	0.5	-4.19	0.49	1.01	0.45	0.9	0.93	0.52	1.86	22	0.13	1	93	84	99	276	0.93	0.84	0.99	0.939
2.36	DCST1	2.22	0.41	2.31	1.26	0.26	0.44	0.2	0.05	2.17	1.82	0.54	2.23	2.36	1.99	0.42	-0.78	0.82	1.18	0.48	0.6	-1.36	0.92	0.74	22	0.05	2	87	92	98	277	0.87	0.92	0.98	0.951

## Sheet: PAAD
SELECTED.DISEASE..GENE_FC_PAAD	GENE	BLCA	BRCA	CESC	CHOL	COAD	ESCA	HNSC	KICH	KIRC	KIRP	LGG	LIHC	LUAD	LUSC	PAAD	PCPG	PRAD	READ	SKCM	STAD	THCA	THYM	UCEC	RANK	diff	neg	RANK_exp	RANK_diff	RANK_neg	RANK_COMBINED	RANK_exp_d	RANK_diff_d	RANK_neg_d	index
5.87	CIDEC	-6.13	-7.01	-5.59	-2.41	-2.79	-2.92	-6.8	-5.55	1.17	1.63	-0.78	-0.46	0.75	-2.68	5.87	-5.11	-3.14	-3.06	0.3	-2.76	-10.75	-4.78	-3.66	22	4.24	18	22	3	10	35	0.22	0.03	0.1	0.091
5.17	MUCL3	-2.52	-0.7	-1.66	1.68	1.61	-6.69	-5.75	-4.23	-0.97	1.71	-0.33	-3.18	-2.27	-6.37	5.17	-3.64	-2.76	-0.83	-4.37	-2.82	-1.37	0.41	-0.86	22	3.46	18	32	6	11	49	0.32	0.06	0.11	0.116
3.64	NCBP2L	-1.38	-0.56	-3.35	-5.79	-0.25	-5.21	-1.35	-5.49	-0.43	-2.77	-6.09	-0.79	-2.71	-6.46	3.64	-9.18	1.17	-5.29	1.29	-0.52	-0.64	-0.54	-1.65	22	2.35	20	75	18	2	95	0.75	0.18	0.02	0.141
6.04	LYPD2	1.03	-3.73	0.46	-5.77	-0.59	0.01	-3.17	0.01	2.35	-4.69	-0.35	-8.04	-5.3	-1.43	6.04	-4.82	-1.82	-4.03	-1.17	-1.81	-7.66	-0.96	0.58	22	3.69	16	18	5	18	41	0.18	0.05	0.18	0.141
4.28	FABP1	2.35	-3	-3.12	-9.64	-4.03	-0.18	-0.88	-9.45	-5.04	-9.15	-2.72	-2.41	-1.94	-2.79	4.28	-0.67	-1.75	-2.86	-3.55	-1.43	1.31	-2.65	-1.11	22	1.93	20	53	26	4	83	0.53	0.26	0.04	0.155
3.32	SLITRK3	-5.14	-3.89	-11.26	-10.71	-7.8	-2.45	-2.68	-6.39	-5.03	-6.6	0.07	-7.63	-2.98	-2.73	3.32	1.07	-2.1	-8.07	-3.41	-4.77	-5.79	-2.48	-10.9	22	2.25	20	81	21	3	105	0.81	0.21	0.03	0.162
3.85	ANGPTL5	-6.02	-5	-6.14	1.86	-7.1	-1.9	-6.35	-6.57	-1.27	-1.88	-1.24	0.52	-3.72	-5.9	3.85	0.44	-2.24	-7.98	-4.1	-2.17	-5.75	-2.68	-5.41	22	1.99	19	64	24	5	93	0.64	0.24	0.05	0.166
5.35	FABP2	0.46	-1.14	-4.63	0.23	-4.16	1.98	-0.95	-3.74	-0.29	-0.58	-0.26	-0.22	-0.04	-1.22	5.35	-6.95	1.36	-4.38	-4.83	-1	-0.49	0	0.74	22	3.37	16	29	8	19	56	0.29	0.08	0.19	0.167
8.12	TFF2	3.39	0.09	-1.87	-2.03	0.35	-7.1	-2.11	-8.79	-0.06	-4.95	-0.71	-5.76	4.72	4.19	8.12	1.49	-2.82	-0.61	-4.79	-2.19	-2.21	-9.38	3.81	22	3.4	15	6	7	25	38	0.06	0.07	0.25	0.177
6.24	HMGCS2	-0.83	-3.14	4.99	-9.26	-3.45	-5.3	-8.16	-2.97	-4.79	-10.18	-0.33	-1.8	-4.48	-6.02	6.24	-8.28	0.24	-2.81	-2.65	-0.15	-3.43	-5.07	3.22	22	1.25	19	16	49	6	71	0.16	0.49	0.06	0.199
6.03	TAAR1	-1.87	-0.08	-2.35	-1.08	0.49	-2.1	-2.73	-5.26	-2.8	-7.37	0.15	-2.22	0.44	1.07	6.03	-3.33	-2.67	0.78	0.42	0.73	0.26	-2.16	-4.4	22	4.96	14	19	2	32	53	0.19	0.02	0.32	0.217
5.91	AGR3	-1.79	1.77	-2.09	3.43	-1.95	-2.48	-4.26	-5.74	-7.48	-2.63	-3.28	-5.27	-1.49	-4.67	5.91	0.41	1.41	-3.08	1.66	1.96	-4.13	-4.75	1.8	22	2.48	15	21	16	27	64	0.21	0.16	0.27	0.231
4.33	SLC28A2	0.64	-0.97	-2.16	-2.96	-2.82	-3.47	0.87	-1.69	-2.63	-2.96	0.37	-1.31	1.12	-0.49	4.33	-1.96	0.03	-4.45	-0.07	-2.29	0.65	-0.79	0.22	22	3.21	15	51	9	26	86	0.51	0.09	0.26	0.234
3.19	VSIG2	0.45	-2.38	-1.97	-1.05	-4.13	-5.25	-4.06	1	-0.78	-3.24	-1.78	-2.04	-2.79	-4.66	3.19	1.54	-1.1	-4.47	-0.91	-1.98	0.05	-0.26	-3.24	22	1.65	18	84	33	12	129	0.84	0.33	0.12	0.255
3.04	TMEM238L	-2.37	-2.36	-2.09	-1.21	-2.05	-4.09	-4.83	-10.02	-8.07	-9.24	-2.51	-2.39	-0.82	-1.11	3.04	-1.4	-2.59	-1.97	-2.89	-1.61	-3.98	-3.01	1.86	22	1.18	21	89	54	1	144	0.89	0.54	0.01	0.257
3.74	UCN3	-0.29	0.16	-3.08	1	-4.31	-4.45	-1.55	-7.93	-0.16	-1.23	-2.4	0.65	-1.92	-5.51	3.74	-2.96	1.67	-4.34	1.52	-3.23	-2.38	-1.31	1.12	22	2.07	16	71	22	20	113	0.71	0.22	0.2	0.257
5.37	CLCA1	-0.92	-2.12	-1.76	0.6	-6.14	-2.2	-0.64	-1.51	0.75	-0.12	2.57	0.23	0.47	-0.2	5.37	2.3	-1.2	-6.25	2.09	-3.57	-2.22	1.09	-1.96	22	2.8	14	28	13	33	74	0.28	0.13	0.33	0.265
6.26	LRRC31	2.93	0.57	-1.88	-4.86	-1.89	-2.45	-2.67	1.86	-0.75	0.31	-1.16	-1.08	-0.24	-5.58	6.26	3.82	1.23	-1.68	-6.2	1.21	-0.91	-1.59	3.36	22	2.44	14	15	17	34	66	0.15	0.17	0.34	0.27
8.33	APOC3	2.87	0.73	2.45	-11.6	-0.13	4.51	0.72	-9.3	-4.18	-8.9	0.44	-2.03	-1.51	-4.4	8.33	2.31	1.11	1.04	-7.24	-3.05	-7.75	-0.05	-0.01	22	3.82	13	5	4	44	53	0.05	0.04	0.44	0.281
3.02	TSPAN8	-3.02	-3.49	-3.27	-0.6	-0.83	-2.83	-4.3	-11	-6.08	-5.37	-0.15	0.81	0.24	-2.57	3.02	-4.21	0.6	-0.76	-5.4	1.66	-1.28	-3.49	-0.38	22	1.36	18	92	43	13	148	0.92	0.43	0.13	0.299
2.96	SERTM1	-8.03	-6.48	-12.72	1.9	-6.47	-4.72	-4.97	-5.57	-4.52	-6.59	-5.33	0.7	-9.13	-7.48	2.96	-0.24	-2.04	-7.61	-7.17	-7.7	0.51	-4.58	-4.38	22	1.06	19	97	57	7	161	0.97	0.57	0.07	0.31
3.3	MRAP	-2.36	-6.06	2.04	-5.28	-3.11	-0.39	-3.7	0.34	-0.23	-2.47	-0.7	-1.77	-1.56	-3.42	3.3	-13.9	-0.02	-3.37	-1.84	1.63	-10.76	0.24	-2.25	22	1.26	18	82	48	14	144	0.82	0.48	0.14	0.31
3.02	MEP1B	0.95	-1.03	-1.83	-7	-5.45	-0.43	1.37	-0.54	1.01	-1.6	-1.71	-5.3	-0.06	0.34	3.02	1.37	-0.82	-3.73	-3.02	-2.53	-3.84	-2.22	0.49	22	1.65	16	94	34	21	149	0.94	0.34	0.21	0.322
3.58	PLAAT2	0.39	1.05	1.88	-4.2	-3.76	-0.95	0.35	-3.73	-1.43	-1.38	-1.58	-2.34	-0.73	-0.92	3.58	0.36	-0.81	-3.01	-4.51	-1.27	-0.19	-1	2.09	22	1.49	16	76	39	22	137	0.76	0.39	0.22	0.325
5.2	NKX6-2	-2.8	-0.27	-4.63	4.44	-1.36	-6.13	-3.17	-5.53	-4.07	-4.35	-2.06	1.07	-2.42	-1.84	5.2	3.74	-0.57	-1.94	-4.98	-6.14	-4.18	-2.25	1.02	22	0.76	18	30	70	15	115	0.3	0.7	0.15	0.33
5.18	MS4A10	1.71	-0.2	2.4	1.69	-9.03	1.34	2.01	-6.91	-2.45	-6.3	-0.43	1.59	-1.18	-3.07	5.18	1.89	0.68	-7.04	1.41	-2.39	-3.43	-0.65	-0.7	22	2.78	13	31	14	45	90	0.31	0.14	0.45	0.343
2.99	KCNK2	-4.87	-1.72	0.11	-0.21	-4.85	-4.41	-1.08	-9.71	-0.48	-1.45	-0.7	-3.78	-0.04	2.16	2.99	-11.49	-0.77	-4.92	0.36	-1.81	-0.65	-3.05	-2.55	22	0.83	19	96	67	8	171	0.96	0.67	0.08	0.345
8.69	TFF1	1.14	1.98	5.64	5.64	0.46	-5.72	-2.78	-11.68	-3.25	-7.87	-0.77	-1.04	5.06	1.31	8.69	-6.49	0.05	-0.68	1.07	-1.33	-1.62	-8.38	4.77	22	3.05	12	3	11	52	66	0.03	0.11	0.52	0.348
5.46	EREG	-0.31	-2.02	2.78	-0.9	1.99	2.39	-1.09	-2.75	-0.05	2.68	-3.27	-2.64	-0.2	-2.3	5.46	-0.8	-0.2	1.19	1.48	0.55	-3.28	3.16	2.98	22	2.3	13	27	19	46	92	0.27	0.19	0.46	0.36
4.06	C1orf87	-0.93	-2.87	-6.44	0.69	1.33	-0.69	-4.73	-8.86	-4.9	-1.72	-1.91	0.69	-4.77	-6.77	4.06	0.21	-0.72	-0.65	3.11	2.19	-4.36	-1.99	-3.4	22	0.95	16	57	62	23	142	0.57	0.62	0.23	0.381
10.91	UGT1A10	1.35	-0.13	3.45	7.85	-4.65	-2.4	-3.95	-3.45	2.34	-3.37	-1.15	1.39	3.04	6.11	10.91	0.21	-0.79	-3.85	1.84	-1.41	-2.32	0.04	0.97	22	3.06	11	1	10	59	70	0.01	0.1	0.59	0.385
5.78	AGR2	1.35	2	1.65	2.14	-0.29	-1.57	-1.5	-8.07	-7.6	-4.73	-0.8	-0.46	1.7	-1.05	5.78	-5.77	0.54	-1.33	0.61	1.35	-0.2	3.22	2.4	22	2.56	12	25	15	53	93	0.25	0.15	0.53	0.388
3.03	NDST3	0.49	0.31	2.29	-5.41	-0.92	-2.88	-1.42	-4.76	-4.55	-5.36	-2.72	-7.45	-0.95	-0.72	3.03	2.27	-0.55	-0.31	-0.34	-0.93	-0.27	-1.04	-2.6	22	0.74	18	91	72	16	179	0.91	0.72	0.16	0.403
4.77	MAS1L	-7.61	-4.94	-10.66	1.15	-9.79	-3	-2.92	-2.23	1.55	-0.9	0.59	-0.1	-4.16	-6.42	4.77	1.07	-2.19	-10.19	4.24	-3.97	-6.83	0.7	-6.27	22	0.53	16	39	79	24	142	0.39	0.79	0.24	0.42
4.67	CCK	0.41	-0.21	0.63	-5.58	-3.18	-0.85	-1.82	-6.53	-3.56	-5.82	-4.63	-4.26	-4.73	-4.97	4.67	-3.13	-2.42	-4.99	4.54	-2.66	-5.87	-2.57	0.02	22	0.13	18	41	96	17	154	0.41	0.96	0.17	0.431
5.98	CYP2C19	1.02	-0.52	4.14	-7.89	-2.56	-2.87	-2.39	-0.97	0.18	1.02	-1.13	-4.68	1.58	2.3	5.98	0.31	-0.1	0.55	0.47	-0.72	-2.55	-0.05	0.96	22	1.84	12	20	28	55	103	0.2	0.28	0.55	0.434
3.01	NUPR2	-1.3	1.34	-0.04	-1.37	-8.92	-3.14	-2.27	0.41	-10.15	-10.96	-5.66	-2.01	-2.95	-1.25	3.01	2.94	-1.33	-8.65	-4.95	-4.53	-1.05	-1.37	-0.42	22	0.07	19	95	97	9	201	0.95	0.97	0.09	0.44
4.45	ZNF816-ZNF321P	0.05	-0.87	-1.12	0.58	-1.4	-0.02	0.21	-2.4	-0.03	-1.46	-1.84	0.47	-0.87	-1.29	4.45	-2.97	-2.2	-1.65	1.79	0.7	3.62	0.24	-2.17	22	0.83	14	48	66	36	150	0.48	0.66	0.36	0.462
3.78	AC105052.3	1.77	0.25	0.97	1.75	-1.02	-0.38	0.24	-0.31	0.07	-0.33	0.22	1.24	-0.31	-0.96	3.78	0.96	-0.57	-0.05	-1.55	0.21	-1.92	-0.36	-1	22	2.01	12	69	23	54	146	0.69	0.23	0.54	0.462
3.35	IHH	-0.21	0.58	-3.76	-1.72	-0.4	-3.69	-0.69	-2.39	-1.27	-1.53	-2.18	0.62	-4.59	-6.62	3.35	2.32	0.3	0.43	0.77	0.92	-2.82	-5.99	0.28	22	1.03	14	80	58	35	173	0.8	0.58	0.35	0.464
3.38	MLPH	-0.28	1.09	-0.72	-0.5	-0.19	-1.95	-1.98	-0.05	-0.35	0.1	-1.74	-0.54	-0.53	-3.71	3.38	2.72	0.98	-0.69	0.36	0.61	-2.24	-0.59	0.88	22	0.66	15	78	73	28	179	0.78	0.73	0.28	0.465
4.41	GC	3.06	-0.56	2.47	-5.66	-3.33	-5.87	0.69	-11.16	-2.05	-7.43	-1.05	-1.6	1.77	-2.26	4.41	1	1.79	-0.43	2.07	-1	-2.42	0.5	0.39	22	1.35	13	50	45	47	142	0.5	0.45	0.47	0.467
3.68	C1orf189	-0.44	1.38	-1.08	0.11	-1.87	-0.77	-1.59	-0.49	0.56	-1.01	1.82	-0.95	-2.5	-3.79	3.68	2.49	0.87	-3.25	-0.02	3.05	-1.51	-1.02	-0.86	22	0.63	15	74	74	29	177	0.74	0.74	0.29	0.47
4.63	AC008870.1	0.1	-1.74	1.18	0.06	-0.8	-2.16	-1.12	-3.72	0.35	2.38	-0.53	-2.07	1.08	-0.61	4.63	-4.42	-2.44	-0.77	-1.28	1.77	-0.87	3.04	3.36	22	1.27	13	42	47	48	137	0.42	0.47	0.48	0.471
5.81	C20orf85	1.21	2.74	-3.18	3.22	3.35	-0.21	-2.24	-2.67	-3.97	-3.78	-2.66	0.46	-4.84	-6.67	5.81	1.16	-1.48	0	1.76	4.01	0.22	0.28	-0.61	22	1.8	11	23	30	60	113	0.23	0.3	0.6	0.473
4.28	ERICH2	-1.77	0.16	-3.82	-0.69	1.64	-2.27	-0.67	-1.05	0.25	-0.32	0.36	-0.07	-1.59	-3	4.28	1.72	0.48	0.8	2.69	0.02	-0.77	-0.26	0.62	22	1.59	12	54	37	57	148	0.54	0.37	0.57	0.507
2.87	BCAS1	-0.61	1.38	0.14	2.34	-3.03	-2.86	-2.95	-4.92	-3.48	-1.68	-1.03	0.79	0.93	-0.93	2.87	1.2	0.48	-2.96	-1.07	-0.73	-1.63	-0.64	-0.22	22	0.53	15	99	78	30	207	0.99	0.78	0.3	0.513
3.7	TSPAN1	0.19	1.57	2.08	0.53	-2.49	-1.25	-0.27	-2.25	-2.01	0.49	-1.16	-0.7	0.14	-0.58	3.7	-2.92	1.29	-2.52	0.85	0.43	-0.12	-0.69	2.05	22	1.62	12	73	35	56	164	0.73	0.35	0.56	0.514
3.85	DEFB1	-0.27	-3.3	3.28	0.8	-2.84	0.63	-2.45	1.63	-3.57	-1.82	-2.81	-1.52	-0.39	0.59	3.85	-1.61	-2.22	-2.35	2.93	-0.79	0.31	-0.19	2.79	22	0.57	14	62	77	37	176	0.62	0.77	0.37	0.515
4.67	SDR16C5	-1.21	0.45	4.21	2.74	0.06	0.32	-0.85	-5.99	-1.45	-3.75	-4.77	0.21	-1.14	-2.89	4.67	3.91	-1.44	-0.74	-1	-0.66	-3.39	2.63	-0.87	22	0.46	14	40	85	39	164	0.4	0.85	0.39	0.529
4.47	C2orf72	0.57	-0.15	0.45	-2.25	-1.31	-1.4	-0.9	-1.25	-0.12	-3.55	0.08	-0.49	0.21	-0.56	4.47	3.06	2.33	-1.56	2.32	1.74	0.97	1.41	2.98	22	1.41	11	47	41	61	149	0.47	0.41	0.61	0.536
3.85	SCGB1A1	-0.82	-2.64	0.52	2.61	-1.8	0.01	-4.99	-1.51	1.65	-0.46	-3.31	2.9	-6.02	-6.18	3.85	1.67	-2.57	-1.86	3.24	-2.71	-4.84	-0.16	3.33	22	0.52	14	63	82	38	183	0.63	0.82	0.38	0.537
3.02	CAPZA3	0.43	-6.63	2.6	-7.25	-0.42	-6	-0.77	-2.09	-8.43	-9.37	-0.82	-2.76	2.19	0.88	3.02	-3.24	-4.91	0.16	1.07	-1.2	1.62	-0.37	-2.27	22	0.42	15	93	86	31	210	0.93	0.86	0.31	0.537
4.8	MSLN	2.49	0.86	-0.57	1.93	1.82	-1.06	0.5	-3.65	-1.39	0.79	-1.19	0.39	-0.89	-4.2	4.8	-2.15	-2.29	2.12	1.88	2.84	0.04	1.43	0.46	22	1.96	9	37	25	71	133	0.37	0.25	0.71	0.538
7.78	SI	0.8	0.21	2.26	1.35	-4.46	2.02	1.26	0.17	1.63	-0.06	-0.29	2.27	0.61	0.91	7.78	1.72	1.18	-5.26	1.46	0.09	-2.42	-1.35	0.69	22	5.51	6	8	1	88	97	0.08	0.01	0.88	0.539
3.12	CFAP99	0.9	1.95	-0.01	0	-2.59	-1.39	-2	-3.04	-1.43	-0.01	-1.22	-1.78	0.15	-3.26	3.12	-2.37	0.8	-2.03	0.09	1.22	1.84	-0.72	1.85	22	1.17	13	87	55	49	191	0.87	0.55	0.49	0.546
5.6	ANKS4B	1.5	-1.82	3.67	-3.44	-0.76	-0.76	1.76	-8.58	0.32	-1.76	-5.03	-1.42	4.3	0.01	5.6	2.15	0.86	-0.38	4.4	2.13	-0.16	-0.16	2.18	22	1.2	11	26	50	62	138	0.26	0.5	0.62	0.548
7.21	ALPI	0.99	0.89	3.25	1.98	-5.21	2.64	0.78	-11.48	0.96	-3.82	-3.68	3.97	1.59	0.46	7.21	0.66	0.13	-4.68	1.21	-0.25	-9.89	0.07	4.21	22	3	7	12	12	85	109	0.12	0.12	0.85	0.558
4.85	SPINK4	0.16	2.95	-1.5	3.85	-0.77	-0.54	1.73	-2	-4.5	-4.57	-0.93	3.8	3.05	-1.49	4.85	1.77	-1.3	-0.88	3.54	0.04	-5.66	-0.74	3.57	22	1	12	36	60	58	154	0.36	0.6	0.58	0.564
4.8	REG4	0.84	1.93	3.49	-1.5	0.69	-1.63	-1.11	-3.94	-3.78	-5.48	-0.76	0.42	2.51	0	4.8	0.27	1	-0.99	-9.01	1.97	-1.72	-1.81	3.6	22	1.2	11	38	51	63	152	0.38	0.51	0.63	0.569
4.53	CAPN8	1.37	0.11	1.77	2.8	0.3	-2.89	-1.97	-2.03	-2.68	-2.86	-1.24	1.64	0.63	-3.99	4.53	-2.6	-0.89	0.51	0.72	1.12	0.82	1.47	2.15	22	1.73	9	45	31	72	148	0.45	0.31	0.72	0.57
6.74	SULT1C3	0.19	-6.15	1.27	1.88	1.53	-1.31	-4.23	3.95	-2.03	-1.06	0.72	2.67	1.51	0.58	6.74	4.93	1.48	-0.32	0.91	-2.52	0.33	-2.1	0.37	22	1.81	8	13	29	79	121	0.13	0.29	0.79	0.574
2.84	RTP1	-2.2	-1.3	-1.9	-0.07	-0.63	-1.52	0.19	-1.11	0.51	0.52	-2.44	1.35	-0.3	1.32	2.84	1.18	-3.21	-2.24	1.29	0.42	-6.47	-1.1	1.83	22	1.01	13	100	59	50	209	1	0.59	0.5	0.577
3.82	GPRC5A	-1.22	2.05	1.18	3	0.47	0.41	-0.35	-1.21	-3.15	-1.88	-1.54	-2.22	-1.66	-3.79	3.82	-3.33	-0.21	0.36	1.25	2.05	-2.89	-0.02	1.45	22	0.82	13	67	68	51	186	0.67	0.68	0.51	0.577
3.36	CTSE	2.63	0.15	0.72	2.75	-1.39	-5.5	-0.2	-7.06	1.14	-0.5	-3.69	-2.59	-0.48	-3.76	3.36	2.78	-1.36	-3.19	-2.46	0.32	-3.69	-0.47	3.05	22	0.31	14	79	89	40	208	0.79	0.89	0.4	0.586
5.79	S100P	0.83	4.44	3.77	1.09	2.89	-1.92	-0.9	-0.77	-0.09	-0.82	-0.63	2.18	3.09	0.65	5.79	0.6	-0.05	1.8	3.83	-0.01	-1.82	0.29	4.21	22	1.35	9	24	44	73	141	0.24	0.44	0.73	0.594
4.08	C3orf85	0.68	-0.1	1.19	-11.91	-2.79	2.11	0.7	-11.31	-4.53	-3.94	1.23	-4.83	0.36	0.88	4.08	0.28	0.05	-1.69	-3.31	-0.6	0.07	0.04	2.78	22	1.3	10	55	46	68	169	0.55	0.46	0.68	0.601
7.42	UGT1A1	0.79	0.16	3.66	-9.22	-5.28	0.91	0.56	-3.63	2.94	-0.8	0.22	-2.72	2.87	5.82	7.42	0.21	1.84	-5.44	0.9	-0.76	-2.85	0.05	0.58	22	1.6	8	10	36	81	127	0.1	0.36	0.81	0.604
3.95	AC025165.3	-1.6	1.5	2.77	0.04	0.52	-2.44	1.1	-0.96	-1.06	-1.22	0.04	0.99	2.63	0.29	3.95	-2.83	-0.32	1.03	-1.25	2.37	-3.09	-0.72	-1.44	22	1.18	11	60	53	65	178	0.6	0.53	0.65	0.609
3.16	ALDH3A1	-1.01	-3.62	2.97	-0.69	-0.52	-1.33	-2.4	-1.02	0.6	0.96	-1.11	1.32	-0.64	2.43	3.16	-2.08	-2.14	-0.28	1.29	-2.68	1.49	-0.3	1.23	22	0.19	14	85	93	41	219	0.85	0.93	0.41	0.61
3.74	PRAP1	2.54	-1.89	0.9	-6.46	-0.77	1.22	1.04	-10.17	-0.5	-2.14	-2.06	-0.49	1.41	2.01	3.74	-1.67	1.11	1.22	-1.3	0.59	0.25	-0.29	1.79	22	1.2	11	70	52	64	186	0.7	0.52	0.64	0.61
5.08	SPINK14	0.62	1.11	2.45	0.34	-1.42	1.42	-3.29	-1.27	-0.53	-0.38	0.33	3.41	-0.01	-5.09	5.08	0	2.17	-2.97	0.21	3.11	0.78	1.95	2.09	22	1.67	8	34	32	80	146	0.34	0.32	0.8	0.61
6.66	ONECUT3	0.2	0.43	4.8	4.35	3.54	-1.57	3.7	-0.62	1.97	-0.15	-0.64	2.36	2.08	4.1	6.66	3.02	1.2	2.11	-0.69	1.21	-2.42	-0.15	4.59	22	1.86	7	14	27	86	127	0.14	0.27	0.86	0.611
3.23	ZSCAN4	1.14	-4.86	-0.03	3.17	-1.8	-2.38	-1.12	1.01	1.48	-2.98	-3.23	-0.79	-1.07	-2.46	3.23	3.06	-3.53	-3.86	-2.02	0.19	1.44	1.19	-2.93	22	0.06	14	83	98	42	223	0.83	0.98	0.42	0.629
2.93	MINDY4B	-2.28	2.89	-5.14	-3.11	-0.45	2.73	1.59	0.99	1.48	-0.39	-5.01	-0.22	0.26	2.81	2.93	-7.02	-1.54	-0.91	-4.69	2.42	-0.31	-0.47	-4.77	22	0.04	14	98	99	43	240	0.98	0.99	0.43	0.653
9.33	CGB5	4.99	0.21	0.48	4.17	3.49	4.47	7.07	0.47	0.84	0.7	-1.41	0.53	3.01	3.08	9.33	0.96	0.21	3.3	2.08	5.55	-0.63	1.41	4.34	22	2.26	2	2	20	99	121	0.02	0.2	0.99	0.656
3.93	AL583836.1	0.84	-1.4	3.05	-4.32	-3.66	-1.53	-3.18	-0.96	0.14	-0.12	-1.43	-2.76	0.21	1.75	3.93	0.05	0.1	0.75	0.29	-0.87	0.85	0	0.52	22	0.88	10	61	64	69	194	0.61	0.64	0.69	0.667
4.93	AL049650.2	0.4	0.07	-2.37	3.98	0.36	0.55	-0.38	0.66	0.65	1.68	-0.59	3.34	1.41	0.68	4.93	3.12	-0.22	-1.61	-3.21	1.54	-1.35	-1.19	-3.24	22	0.95	9	35	61	75	171	0.35	0.61	0.75	0.668
8.65	CGB3	6.01	-0.18	4.76	3.12	1.77	1.48	2.69	0.73	-0.52	2.93	-0.67	0.92	2.79	3.22	8.65	-2.68	0.06	0.92	7.28	2.79	-1.98	1.33	4.5	22	1.37	5	4	42	92	138	0.04	0.42	0.92	0.682
3.72	UGT2B10	1.57	0.73	0.99	-11.54	-3.89	1.21	0.11	-2.51	-0.05	-0.78	0.4	-2.78	2.63	0.31	3.72	0.23	1.41	-4.5	1.3	0.91	0.39	-0.31	-0.06	22	1.09	9	72	56	74	202	0.72	0.56	0.74	0.684
4.02	PIH1D3	1.84	2.09	3.49	0.05	-0.44	2.04	-0.73	-4.86	-2.72	0.58	0.03	-0.05	-3.78	-5.86	4.02	-2.23	0.96	0.05	0.53	1.13	-2.66	-4.64	-0.68	22	0.53	11	58	80	66	204	0.58	0.8	0.66	0.694
4.5	FOXA2	1.55	0.46	-1.99	-1.95	1.68	-2.02	1.51	-7.7	-0.26	-2.32	4.03	-0.4	-1.76	-5.17	4.5	2.17	-1.29	1.06	3.12	2.19	2.3	-3.49	2.51	22	0.47	11	46	84	67	197	0.46	0.84	0.67	0.7
4.02	AL713999.1	-0.48	0.86	2.58	0.77	0.42	-0.92	0.41	-0.6	-0.13	-0.2	0.6	0.11	1.81	-1.46	4.02	0.37	0.04	0.24	0.54	2.17	0.4	0.15	2.13	22	1.44	6	59	40	89	188	0.59	0.4	0.89	0.713
3.05	FOXL1	-0.26	0.04	1.4	2.31	-0.06	1.44	2.3	-3.1	0.93	-1.43	-1.02	1.22	-0.18	-0.12	3.05	1.18	0.08	0.41	-1.66	1.64	-1.06	0.61	-0.68	22	0.74	10	88	71	70	229	0.88	0.71	0.7	0.721
4.58	SMCO1	1.86	0.84	2.47	3.58	-0.95	0.06	-3.3	-0.08	2.35	-0.7	-2.41	0.49	2.09	2.77	4.58	1.69	-1.14	-0.83	3.96	1.62	-2.91	1.13	-0.09	22	0.62	9	44	75	76	195	0.44	0.75	0.76	0.725
3.82	TRIM31	0.04	-1.17	1.06	2.89	-0.75	0.27	-0.26	-2.61	0.69	1.58	0.55	2.23	2.38	0.39	3.82	-4.35	-1.19	-0.1	-2.75	2.41	0.27	0.55	0.75	22	0.93	8	66	63	82	211	0.66	0.63	0.82	0.747
4.63	S100G	1.82	-0.05	-1.29	1.47	1.68	2.96	0.57	0.27	4.15	0.23	1.15	0.14	-0.96	-0.9	4.63	-7.4	0.13	-0.05	0.79	-1.28	-4.73	-0.21	3	22	0.48	9	43	83	77	203	0.43	0.83	0.77	0.754
7.4	ALPP	5	1.47	1.48	5.08	-1.08	3.93	6.8	-1.28	0.55	-0.53	1.06	1.47	-3.82	-5.8	7.4	2.12	-1.28	0.95	-6.24	6.88	-3.04	0.36	3.41	22	0.52	8	11	81	84	176	0.11	0.81	0.84	0.758
7.89	AC013470.2	6.27	2.29	6.89	7.04	-1.07	4.89	1.98	-3.41	-2.56	-0.02	3.13	3.45	0.56	-0.51	7.89	2.55	5.32	1.25	1.68	5.38	6.29	0.13	0.74	22	0.85	5	7	65	93	165	0.07	0.65	0.93	0.76
3.81	SPANXN3	1.15	2.23	1.25	0.85	0.58	1.28	1.88	-0.62	0.99	0.43	-3.42	0.89	1.04	0.46	3.81	-2.9	0.12	0.39	1.09	0.03	-2.85	0	0.78	22	1.58	4	68	38	98	204	0.68	0.38	0.98	0.77
3.04	UPK3BL1	2.18	-0.44	2.24	2.1	0.25	1.31	-0.43	1.38	1.48	0.3	1.22	1.47	-0.17	0.11	3.04	0.68	-0.01	-0.33	-4.1	0.78	-2.13	0.22	-0.73	22	0.8	8	90	69	83	242	0.9	0.69	0.83	0.795
5.12	IQCF1	0.2	-1.65	-1	2.75	2.18	2.6	1.47	-0.09	1.06	0.11	0.29	0.14	1.9	-0.42	5.12	-2.48	0.77	0.36	2.73	4.52	3.7	0.67	1.46	22	0.6	5	33	76	94	203	0.33	0.76	0.94	0.825
3.15	ANXA13	-1.72	-0.14	-5.72	2.29	-0.48	1.23	2.88	-9.43	1.89	2.36	0.7	-0.58	0.58	0.53	3.15	3.14	-1.8	-0.74	0.44	1.94	0.51	0.33	-5.04	22	0.01	9	86	100	78	264	0.86	1	0.78	0.854
4.06	SLCO1B3-SLCO1B7	1.01	-3.53	2.89	-10.01	3.78	2.79	3.44	-0.32	-0.09	0.19	0.94	-4.77	3.43	3.46	4.06	0.15	3.61	3.24	0.15	2.91	0.69	1.84	-0.48	22	0.28	6	56	90	90	236	0.56	0.9	0.9	0.866
4.42	DEFA5	0.34	-0.16	1.08	1.52	1.06	-1.01	-0.33	1.32	0.79	0.02	-1.67	0.54	0.88	0.12	4.42	2.31	-0.57	3.42	0.68	-5.46	4.23	0.84	3.43	22	0.19	6	49	91	91	231	0.49	0.91	0.91	0.868
7.63	CGB8	5.19	0.08	6.73	3.83	2.22	5.66	7.31	-0.01	1.37	0.57	0.32	0.48	2.67	4.19	7.63	0.51	0.18	2.33	1.35	3.18	0.01	0.35	1.98	22	0.32	1	9	88	100	197	0.09	0.88	1	0.873
3.57	MIA-RAB4B	2.8	-2.84	0.31	3.38	-0.45	0.77	-0.84	0.12	1.05	0.34	0.63	1.32	2.21	1.82	3.57	-1.55	1.22	-2.22	-2.01	3.04	1.95	-0.28	0.74	22	0.19	7	77	92	87	256	0.77	0.92	0.87	0.875
6.05	CT83	3.18	-1.15	2.65	0.74	1.7	3.18	0.87	-0.18	-0.22	0.72	0.2	2.42	4.21	0.23	6.05	0	-0.13	0.89	1.35	5.92	0.3	-0.37	2.03	22	0.13	5	17	95	97	209	0.17	0.95	0.97	0.884
3.85	AC243967.1	-0.65	1.35	2.86	0.55	-2.24	3.51	-4.13	0	0	0.03	0	-0.33	3.5	-2.26	3.85	0	0	0.02	0.09	3.26	0	0.13	0.29	22	0.34	5	65	87	95	247	0.65	0.87	0.95	0.896
4.32	IL17C	2.11	3.14	1.97	3.29	4.18	2.56	1.19	-3.74	1.22	1.52	-0.22	0.14	3.94	-0.3	4.32	3.33	1.56	3.16	-5.01	2.44	-3.74	2.66	3.58	22	0.14	5	52	94	96	242	0.52	0.94	0.96	0.91

## Sheet: READ
SELECTED.DISEASE..GENE_FC_READ	GENE	BLCA	BRCA	CESC	CHOL	COAD	ESCA	HNSC	KICH	KIRC	KIRP	LGG	LIHC	LUAD	LUSC	PAAD	PCPG	PRAD	READ	SKCM	STAD	THCA	THYM	UCEC	RANK	diff	neg	RANK_exp	RANK_diff	RANK_neg	RANK_COMBINED	RANK_exp_d	RANK_diff_d	RANK_neg_d	index
7.88	AL662899.3	-0.28	0.19	-0.93	-0.73	4.44	0.11	-0.74	-0.65	0	-0.19	-4.96	-0.18	-3.04	-2.77	-1.33	0.25	-0.1	7.88	0.71	2.07	2	-1.42	-0.26	22	3.44	14	14	2	8	24	0.14	0.02	0.08	0.068
6.2	SEC14L4	1.18	-1.83	-2.27	-1.73	2.99	0.06	2.86	-6.51	0.17	-1.34	-1.51	-1.73	-2.29	-2.51	-0.02	-7.67	-1.66	6.2	0.21	0.85	-4.81	-0.99	-0.17	22	3.21	15	32	4	7	43	0.32	0.04	0.07	0.086
6.64	PRSS33	3.07	-2.02	-1.38	3.99	3.59	2.18	-0.97	-0.13	-0.02	-2.25	-1.02	-0.46	-4.58	-3.75	2.72	3.49	-1.01	6.64	-7.01	3.23	-2.85	1.97	0.1	22	2.65	13	26	7	10	43	0.26	0.07	0.1	0.107
8.86	BHLHA9	-0.73	-0.81	-2.49	-5.54	4.27	-1.56	0.33	2.4	-0.47	-0.24	-7.23	-6.35	1.5	1.34	1.48	3.67	-1.32	8.86	3.69	2.54	-3.52	0.31	-5.15	22	4.59	12	7	1	17	25	0.07	0.01	0.17	0.112
10.56	LY6G6F	0.15	-0.22	3.49	-0.88	7.87	2.29	-0.79	-1.22	0.43	-0.39	-1.43	-1.51	-7.16	-5.16	-1.82	1.54	0.24	10.56	0.57	2.1	3.8	-1.7	-0.22	22	2.69	12	4	6	18	28	0.04	0.06	0.18	0.13
4.5	AC004805.1	-0.93	-1.76	-8.77	1.65	3.06	-1.22	0.01	-1.25	1.83	-0.42	-0.71	0.75	-0.96	-4.16	0.3	2.88	-1.21	4.5	1.95	1.38	-6.76	-1.36	-2.61	22	1.44	13	58	17	11	86	0.58	0.17	0.11	0.175
3.93	FGF23	-1.48	-0.12	0.09	-3.09	1.81	-0.14	-0.04	-3.19	1.01	-0.94	-2.32	-8.16	-0.66	-1.99	-0.07	-0.59	-2.51	3.93	3.12	-0.58	-2.02	-2.76	1.29	22	0.81	17	72	39	2	113	0.72	0.39	0.02	0.201
9.69	LY6G6E	0.65	-0.08	1.25	0.46	7.76	2.12	0.2	-0.23	1.95	-2.04	-3.09	-0.53	-6.44	-4.36	-1.23	1.78	-0.07	9.69	1.57	2.99	2.86	-0.83	0.79	22	1.93	10	6	12	30	48	0.06	0.12	0.3	0.222
3.94	PROZ	2.12	1.61	-0.13	-8.72	0.65	-0.97	1.69	0.23	-4.48	-5.64	-1.72	-2.52	1.58	1.71	-0.75	-0.3	1.52	3.94	-1.42	1.86	-0.81	-1.63	0.65	22	1.82	12	71	13	19	103	0.71	0.13	0.19	0.224
2.95	TSPO2	-0.69	-2	1.2	1.26	1.62	0.32	0.49	-3.49	-1.07	-0.62	-0.17	1.43	1.46	-1.47	-0.47	-0.05	0.04	2.95	-2	-0.21	-5.35	0.78	-1.41	22	1.33	13	93	21	12	126	0.93	0.21	0.12	0.228
4.86	ORM2	-0.85	1.45	-4.23	-7.17	2.86	-3.64	2.71	0.75	3.98	1.37	0.75	-2.16	-0.06	-3.14	-0.76	-6.46	-0.34	4.86	-5.63	0.23	-1.27	-0.29	0.82	22	0.88	13	49	34	13	96	0.49	0.34	0.13	0.229
3.44	AZGP1	-1.77	-0.27	0.53	-5.61	2.73	-3.13	-3.39	-0.74	-1.26	-2.28	0.83	-2.33	-0.71	-3.36	2.7	-1.41	-0.1	3.44	1.51	-0.04	-6.1	-3.69	-1.86	22	0.71	17	82	47	3	132	0.82	0.47	0.03	0.241
8.06	PRSS41	4.09	-0.31	4.96	4.19	5.03	2.31	1.12	-0.72	0.59	-1.08	-2.04	0.08	-3.84	-3.78	1.31	1.53	-1.96	8.06	-7.92	4.18	-2.73	0.08	1.17	22	3.03	9	12	5	38	55	0.12	0.05	0.38	0.255
5.15	SLC22A11	2.35	-2.34	-2.59	-1.41	2.99	1.82	3.08	-9.17	1.04	-0.32	0.43	1.34	3.13	1.64	-1.37	-5.78	2.03	5.15	-2.24	3.88	-1.17	-1.49	-0.25	22	1.27	11	45	23	25	93	0.45	0.23	0.25	0.264
9.85	SERPINA4	2.35	1.46	-2.62	-5.09	8.63	-4.78	2.32	-9.58	-5.98	-3.88	-0.03	-1.95	5.98	4.43	0.9	0.81	-2.4	9.85	2.35	2.58	-6.06	0.77	0.98	22	1.22	10	5	24	32	61	0.05	0.24	0.32	0.269
3.12	PRL	2.58	-1.55	-4.86	2.41	1.57	1.01	0.68	-6.99	-2.52	-4.95	-1.34	1.17	-4.31	-3.95	-2.4	-1.76	-0.41	3.12	-1.88	-0.47	-3.26	-2.41	-0.28	22	0.54	16	90	56	4	150	0.9	0.56	0.04	0.282
3.07	ACSL6	-1.79	0.1	0.7	-2.99	2.62	-1.27	-1.81	-2.08	-2.75	-3.48	-0.79	0.06	0.05	-0.81	-0.7	1.92	-1.49	3.07	-3.64	-1.54	-1.24	-2.37	-1.23	22	0.45	16	92	60	5	157	0.92	0.6	0.05	0.302
4.76	KRT35	-0.39	1.04	2.4	0.48	2.98	2.58	-3.79	2.95	-1.58	-0.99	1.93	-0.33	0.41	3.48	-1.54	1.17	-0.78	4.76	1.4	0.26	-4.87	-1.18	-0.74	22	1.28	10	51	22	31	104	0.51	0.22	0.31	0.303
2.93	SLC13A3	0.12	-0.07	-1.21	-4.5	2.59	-1.67	-0.78	-3.26	-5.01	-5.23	-1.89	-1.52	0.41	-0.25	0.19	-1.52	1.26	2.93	0.6	-0.45	-0.39	-0.09	-0.38	22	0.34	16	94	64	6	164	0.94	0.64	0.06	0.322
3.93	FAM3B	-0.21	-1.72	3.39	1.63	1.52	-3.4	-5.55	-1.51	-5.94	-5.98	-1.19	0.15	0.08	-1.61	0.86	-2.02	0.2	3.93	-2.26	-2.02	0.72	-2.17	1.64	22	0.54	13	73	55	14	142	0.73	0.55	0.14	0.322
6.23	STPG4	0.52	-1.68	-0.39	4.29	4.7	1.14	1.94	-0.75	1.86	0.2	-0.82	0.93	1.78	-0.32	3.62	1.55	-2.32	6.23	-2.26	3.92	-2.41	-0.43	0.09	22	1.53	9	30	16	41	87	0.3	0.16	0.41	0.324
5.33	MPP4	0.96	-0.12	-0.71	3.03	2.92	2.08	1.87	-1.94	0.85	-0.91	-0.64	3.78	1.22	1.55	-1.09	-2.1	0.84	5.33	1.61	1.17	-0.14	-0.96	0.65	22	1.55	9	43	15	40	98	0.43	0.15	0.4	0.328
5.89	AKR1C8P	1.42	-2.18	4.99	-7.8	3.17	3.6	2.44	-8.5	1.21	-0.11	-0.23	-1.57	0	1.63	-1.53	2.43	1.22	5.89	-6.25	3.2	-3.04	-0.63	0.03	22	0.9	10	36	32	33	101	0.36	0.32	0.33	0.33
6.39	CCDC198	0.04	0.79	-0.7	-1.03	5.5	1.79	1.05	-2.17	-0.6	0.34	0.44	-1.24	4.58	-1.87	1.41	1.85	-1.23	6.39	-4.26	3.73	-2.78	0.16	-1.89	22	0.89	10	28	33	34	95	0.28	0.33	0.34	0.331
3.19	GRIN2B	-0.37	-4.49	-1.92	-6.98	3.04	-1.86	-1.32	-4.57	-1.35	-2.79	-4.21	-4.46	-2.32	-1.34	-2.42	-0.16	-1.13	3.19	-2.64	0.21	-3.87	-1.52	1.44	22	0.15	19	87	81	1	169	0.87	0.81	0.01	0.336
7.97	DPEP1	0.48	2.43	-0.03	2.85	5.42	-0.45	2.9	-7.43	-4.37	-3.16	2.43	0.34	2.36	0.11	0.43	-3.05	0.29	7.97	-2.88	0.72	-0.26	1.25	1.45	22	2.55	8	13	8	51	72	0.13	0.08	0.51	0.343
6.81	TCN1	3.68	-2.34	0.71	5.46	5.99	-1.88	-3.25	0.7	2.22	5.41	-0.8	-3.18	4.21	3.11	2.67	-2.33	-1.66	6.81	-0.98	-0.53	-4.82	2.61	2.16	22	0.82	10	24	37	35	96	0.24	0.37	0.35	0.345
4.21	ASCL2	1.23	1.71	1.94	-0.82	3.36	1.88	0.86	-2.57	-0.2	-1.08	-0.97	-1.48	0.56	1.64	-0.23	-1.39	-1.68	4.21	-2.3	2.2	3.42	-0.77	2.4	22	0.79	11	67	41	26	134	0.67	0.41	0.26	0.346
5.22	FGF8	2.43	-2.82	3.34	3.6	3.63	2.74	1.52	-4.66	-0.81	-2.4	-1.63	1.29	0.81	1.69	-3.24	3.62	2.06	5.22	-2.78	3.25	-2.64	-1.34	3.85	22	1.37	9	44	18	42	104	0.44	0.18	0.42	0.35
3.26	TTC16	0.15	1.44	0.15	0.21	1.51	-1.1	0.31	-1.16	1.22	0.52	-0.84	0.6	-1.47	-2.47	-1.29	0.23	0.3	3.26	-1.18	1.15	-0.72	-1.12	0.23	22	1.75	9	84	14	39	137	0.84	0.14	0.39	0.36
3.52	SLCO4A1	-1.22	-1.33	-0.31	1.7	3.35	-0.13	-0.4	-1.15	-0.07	0	-0.29	-1.16	-0.44	-0.79	1.95	-2.52	-0.06	3.52	2.16	0.98	-0.51	1.18	0.39	22	0.17	14	81	77	9	167	0.81	0.77	0.09	0.366
3.67	APOA5	1.67	1.42	2.04	-12.11	1.39	-0.11	0.5	-2.54	-0.99	-0.72	-1.25	-2.51	-5.25	-5.64	2.07	3.45	-1.06	3.67	2.49	-0.35	-5.73	-5.16	2.57	22	0.22	13	77	69	15	161	0.77	0.69	0.15	0.374
8.27	AMELX	-1.15	-0.22	1.66	0.87	7.41	-2.83	0.03	2.54	1.41	-0.31	-1.48	0.62	-0.69	-2.1	1.43	1.94	-2.19	8.27	0.55	4.55	1.3	-2.96	1.82	22	0.86	9	11	35	43	89	0.11	0.35	0.43	0.374
4.33	AFP	-1.82	-3.95	-2.11	-6.47	3.3	-1.45	1.93	-5.02	-2.23	-3.39	-1.65	1.65	3.3	3.99	0.67	-5.48	1.9	4.33	1.45	0.89	-3.13	0.1	-3.15	22	0.34	12	63	63	21	147	0.63	0.63	0.21	0.378
8.36	SLCO1B3	1.82	-0.4	0.61	-10.54	4.89	1.99	5.09	-0.35	0.9	0.41	1.09	-6.21	5.37	6.4	3.88	-0.55	3.28	8.36	-5.69	4.26	2.1	-0.29	0.92	22	1.96	7	9	11	58	78	0.09	0.11	0.58	0.39
3.16	SLC6A6	0.87	0.19	-0.5	2.52	2.73	0.18	-0.4	-1.95	-0.37	0.42	-1.17	-0.1	-0.13	-0.41	-0.21	-3.34	-0.79	3.16	0.49	1	-1.19	0.57	0.52	22	0.43	12	88	61	20	169	0.88	0.61	0.2	0.391
6.84	KRT23	1.65	-0.76	2.52	5.45	5.48	2.55	-2.79	-4.8	-3.22	0.85	-1.87	1.3	-0.5	2.11	1.04	2.88	-2.59	6.84	2.3	2.29	-2.24	0.18	3.23	22	1.36	8	22	19	52	93	0.22	0.19	0.52	0.391
6.2	C1orf105	4.04	3.29	-0.58	-2.01	6.04	-0.73	-1.8	-0.99	-0.09	-0.79	5.08	0.75	4.93	1.17	3.29	-4.42	-1.62	6.2	-5.21	3.38	-4.71	-0.34	1.08	22	0.16	12	31	79	22	132	0.31	0.79	0.22	0.4
6.28	VGLL1	3.23	-2.97	2.45	-0.36	5.77	2.47	-1.41	-12.26	-11.33	-8.48	3.26	-6.89	-2.64	-1.43	1.06	6.07	-2.29	6.28	5.38	1.6	-3.08	5.41	3.49	22	0.21	11	29	70	28	127	0.29	0.7	0.28	0.407
3.56	UROC1	-0.01	-0.53	0.3	-10.3	3.06	-0.14	1.4	0.76	1.82	1.82	-0.62	-4.7	0.86	0.08	-2.75	-4.52	-0.23	3.56	-0.14	2.35	0.25	-0.73	0.67	22	0.5	11	80	58	27	165	0.8	0.58	0.27	0.416
6.86	KRTAP5-4	1.08	1.03	-0.84	2.76	5.91	4.98	-0.66	3.66	-0.5	-2.1	-3.53	2.02	2.24	0.98	-0.55	2.82	-0.63	6.86	2.87	5.86	4.98	-1.03	2.39	22	0.95	8	21	30	53	104	0.21	0.3	0.53	0.429
4.35	NKD2	0.22	1.27	1.63	1.46	3.76	1.98	1.54	0.55	0.76	-0.41	-1.14	-1.01	-1.47	-0.97	-0.51	-2.69	-0.44	4.35	-0.11	1.56	-0.01	1.27	2.67	22	0.59	10	61	53	36	150	0.61	0.53	0.36	0.436
7.26	HCRT	0.11	0.01	-0.95	5.02	4.58	1.05	1.51	-3.31	0.55	0.97	-3.59	3.25	1.85	-1.95	2.11	0.82	-0.03	7.26	3.08	1.78	-2.29	1.06	1.12	22	2.24	6	19	10	68	97	0.19	0.1	0.68	0.457
4.34	LYZL4	1.69	-0.88	-1.44	0.78	3.61	0.69	-0.49	-2.13	0.23	-0.33	-6.82	0.47	3.08	-1.71	1.93	2.74	-0.61	4.34	1.24	1.33	-7.29	0.32	0.18	22	0.73	9	62	45	44	151	0.62	0.45	0.44	0.461
6.03	KISS1	2.97	2.27	2.33	0.27	2.9	-0.88	-0.14	-1.22	-0.13	-3.54	0.29	1.05	0.81	-1.81	5.22	4.18	-0.26	6.03	-6.18	2.51	2.18	4.97	3.69	22	0.81	8	33	38	54	125	0.33	0.38	0.54	0.471
3.1	MLXIPL	0	-3.63	-0.03	-4.34	3.06	0.61	-2.73	-0.36	0.82	0.27	-1.58	-0.06	-1.11	-0.61	1.91	-6.44	-0.34	3.1	-4.33	1.62	-2.92	1.43	1.55	22	0.04	13	91	95	16	202	0.91	0.95	0.16	0.472
7.09	FOXQ1	1.64	0.49	4.74	1.81	6.12	-0.64	-0.36	-5.6	-1.46	0.24	-1.21	-0.48	0.41	0.91	3.14	3.09	-1.97	7.09	3.96	0.41	2.51	1.54	3.24	22	0.97	7	20	29	61	110	0.2	0.29	0.61	0.473
5.14	CEL	0.6	0.34	3.95	2.11	3.96	1.31	-0.73	0.97	-4.41	-4.98	0.41	2.22	0.9	3.57	-1.16	-0.25	-1.6	5.14	1.66	-0.5	0.65	0.29	1.1	22	1.18	7	46	25	59	130	0.46	0.25	0.59	0.475
3.13	F7	-2.42	1.64	-2.83	-6.12	1.22	-0.12	-1.22	2.11	-2.92	-1.43	-1.05	-1.16	0.66	-0.36	0.54	3	-1.61	3.13	1.65	0.49	2.43	0.64	-2.29	22	0.13	12	89	83	23	195	0.89	0.83	0.23	0.476
4.72	XIRP1	-1.64	2.63	1.82	3.85	4.12	0.89	-0.69	-0.17	2.04	-1.37	-2.86	1.64	0.9	0.53	0.14	0.49	-0.24	4.72	-2.52	4.07	-0.93	-0.78	1.77	22	0.6	9	52	52	45	149	0.52	0.52	0.45	0.478
10.81	SOX14	0.92	-0.52	1.96	1.53	8.43	3.77	-2.46	0.39	0	-0.3	1.05	0.91	0.79	0.27	2.44	1.29	1.65	10.81	0.57	2.72	-4.19	-2.18	3.78	22	2.38	5	3	9	75	87	0.03	0.09	0.75	0.48
7.62	PRSS2	3.76	2.15	-1.32	3.15	3.88	-3.34	0.49	4.01	3.8	-1.04	-4.22	3.7	4.65	2.43	1.3	4.27	-0.87	7.62	-7.45	1.15	-1.22	5.43	6.69	22	0.93	7	17	31	62	110	0.17	0.31	0.62	0.482
5.06	IGSF23	3.93	-0.28	1.9	-4.16	2.31	0	2.56	-2.51	-0.86	-0.29	-0.22	-0.64	1.21	-2.02	-1.72	-1.19	3.1	5.06	4.99	2.15	-4.33	-2.28	5.04	22	0.02	12	47	99	24	170	0.47	0.99	0.24	0.488
7.63	MSLNL	3.03	3.62	1.36	5.12	6.29	-2.29	2.14	-4.85	1.73	1.43	-4.5	1.14	0.96	-2.76	4.46	-0.63	0.46	7.63	1.56	4.98	-2.64	0.4	1.78	22	1.34	6	16	20	69	105	0.16	0.2	0.69	0.49
4.7	POU5F1B	0.43	-0.31	-1.22	0.71	3.72	0.03	-0.48	0.67	0.27	0.56	2.9	-0.86	-1.02	0.27	-0.37	-1.99	1.46	4.7	0.75	1.26	1.83	0.13	0.49	22	0.98	7	53	27	60	140	0.53	0.27	0.6	0.494
12.57	C6orf15	2.75	-2.42	4.83	5.16	9.36	2.44	-0.07	-2.16	0.92	2.25	3.36	0.34	4.2	8.25	4.09	0.42	0.22	12.57	6.15	4.72	-7.42	4.6	6.55	22	3.21	4	1	3	82	86	0.01	0.03	0.82	0.502
3.96	STPG3	2.01	0.52	0.2	-1.74	0.46	0.02	2.01	-0.04	1.09	-0.15	0	1.04	1.59	0.43	-0.62	-0.5	1.76	3.96	-0.79	3.19	-0.53	-0.35	0.23	22	0.77	8	70	43	55	168	0.7	0.43	0.55	0.529
4.81	CLDN1	1.06	-0.46	0.78	-0.51	4.71	2.82	0.54	-2.7	-0.08	2.28	-1.58	-0.9	0.62	2.71	0.45	-6.81	-0.92	4.81	-2.95	3.15	1.01	3.31	-1.55	22	0.1	10	50	89	37	176	0.5	0.89	0.37	0.539
7.73	ZNF280A	2.29	-0.12	1.83	4.62	5.98	4.38	3.02	-1.26	1.4	1.7	-2.47	2.22	4.36	7.61	-0.62	-11.61	-1.21	7.73	-3.87	5.34	-6.68	-3.35	6.52	22	0.12	9	15	84	48	147	0.15	0.84	0.48	0.555
5.98	LY6G6D	-6.02	-1.66	-3.79	0.31	5.83	0.09	-0.18	0.15	0.41	0.12	-0.02	0.67	-1.67	0.57	1.57	1.84	-3.93	5.98	2.06	2	3.95	-2.72	-1.9	22	0.15	9	34	80	47	161	0.34	0.8	0.47	0.556
2.74	CORIN	-0.81	1.74	-2.3	2.05	2.7	0.01	0.08	-0.83	-1.61	-1.24	-0.41	0.42	-1.4	-1.74	-0.09	0.78	-0.62	2.74	0.59	1.83	0.61	0.12	-0.05	22	0.04	11	100	96	29	225	1	0.96	0.29	0.562
8.3	AKR1C4	1.17	-1.53	3.53	-7.4	7.96	2.17	1.88	-7.98	-0.01	0.69	1.84	-1.45	1.06	1.48	2.27	3.95	1.61	8.3	2.03	2.07	-1.25	-0.35	1.48	22	0.34	7	10	62	63	135	0.1	0.62	0.63	0.574
4.89	BHMG1	3	2.1	3.73	3.72	3.02	3.81	4.02	-0.71	1.2	-0.87	2.55	2.21	1.99	1.77	-3.32	-2.23	1.2	4.89	-0.87	2.86	2.1	-0.84	4.04	22	0.85	6	48	36	70	154	0.48	0.36	0.7	0.576
3.25	STK31	2.5	0.09	2.29	-0.01	3.04	1.37	2.12	-1.56	-0.47	-0.42	-2.35	-0.38	1.55	1.43	1.29	1.56	0.77	3.25	-1.39	2.66	-0.72	-0.63	1.77	22	0.21	9	85	72	46	203	0.85	0.72	0.46	0.577
11.02	CBY2	3.52	0.09	9.73	2.55	10.21	6.97	2.46	-7.29	-5.67	-6.57	0.41	4.12	5.07	7.41	1.34	1.21	-0.76	11.02	-5.01	4.89	5.93	2.7	2.99	22	0.81	5	2	40	77	119	0.02	0.4	0.77	0.584
4.57	MAGEB5	0.31	-0.12	0.71	0.25	3.59	0.15	-0.23	-0.21	-0.2	0	0.07	-0.46	0.36	0.28	2.16	0.16	0.28	4.57	0.08	1.74	0	0.27	1.29	22	0.98	5	56	28	76	160	0.56	0.28	0.76	0.596
4.49	LPO	3.81	0.08	-2.63	3.06	4.37	1.15	-4.02	-3.77	-1.52	-1.24	-0.68	-0.53	1.72	1.93	0.28	3.31	0.2	4.49	1.89	1.53	-1.37	-0.81	1.18	22	0.12	9	60	86	49	195	0.6	0.86	0.49	0.612
4.69	ATP6V0A4	3.16	-0.52	4.25	2.4	4.14	2.27	-4.71	2.15	-9.45	-6.93	-1.93	0.71	0.58	-0.91	3.35	0.85	-3.4	4.69	-0.05	0.98	-0.54	1.76	4.64	22	0.05	9	54	93	50	197	0.54	0.93	0.5	0.633
5.4	SALL4	3.78	2.53	3.98	-0.53	4.57	3.44	3.17	2.91	0.87	-1.04	0.13	-0.7	3.34	3.79	0.46	1.88	-0.21	5.4	1.39	4.62	0.7	-1.56	1.13	22	0.78	5	42	42	78	162	0.42	0.42	0.78	0.636
8.65	FGF19	0.83	-2.36	5.62	0.05	8.51	5.48	3.15	0.83	0.56	-0.26	-1.44	0.17	6.95	6.71	0.93	-2.53	-1.53	8.65	-4.82	6.23	-6.29	2.93	2.72	22	0.14	7	8	82	65	155	0.08	0.82	0.65	0.644
5.72	CYP24A1	1.48	-1.8	1.88	5.15	3.19	2.46	0.52	-6.12	-3.47	-0.45	-0.38	1.15	5.66	4.22	1.97	-0.9	-1.76	5.72	1.42	3.52	-0.77	0.49	1.92	22	0.06	8	38	92	57	187	0.38	0.92	0.57	0.656
7.33	REG3A	0.63	0.23	-2.32	6.05	5.63	-4.55	1.63	0.93	3.3	5.32	-1.71	7.15	0.94	0.57	-0.75	-7.54	0.48	7.33	2.02	-2.26	0.44	0.35	0.41	22	0.18	6	18	74	72	164	0.18	0.74	0.72	0.672
3.69	MC3R	0.33	-0.61	0.58	0.25	2.42	0.8	0.91	2.32	0.78	0.62	-7.87	0.43	0.53	2.92	2.02	2.62	-0.24	3.69	-8.12	2.86	1.05	0.19	-0.08	22	0.77	5	76	44	79	199	0.76	0.44	0.79	0.682
2.78	SPTBN5	0.02	-0.03	2.18	1.54	2.55	0.05	-0.29	-0.69	0.63	0.46	-1.02	0.77	1.22	0.81	-0.59	1.58	-0.13	2.78	2.42	0.95	0	-0.18	0.97	22	0.23	7	99	68	64	231	0.99	0.68	0.64	0.687
2.85	FUT1	0.41	-0.38	0.39	1.22	2.75	-0.91	0.44	1.7	-0.42	-2.62	-2.06	0.63	-0.88	-0.28	0.1	-0.99	0.45	2.85	0.26	0.01	0.52	1.02	0.2	22	0.1	8	96	88	56	240	0.96	0.88	0.56	0.696
6.82	C8orf74	1.78	0.19	5.02	4.13	6.52	2.11	-2.65	0.3	2.5	0.8	1.32	0.71	2.99	1.4	2.82	-2.51	-1.77	6.82	-2.12	2.42	2.23	-0.09	1.55	22	0.3	5	23	65	80	168	0.23	0.65	0.8	0.698
3.96	WFDC9	0.34	0.11	0.27	0	2.81	0.83	0.4	0.43	0.55	0.25	0.2	0.28	-0.05	0.04	0.65	0	-1.9	3.96	0.09	1.88	0.08	-0.09	0.73	22	1.15	3	69	26	92	187	0.69	0.26	0.92	0.699
6.4	FGF3	-0.56	1.06	1.86	3.79	4.38	0.79	0.45	0.23	1.85	-0.07	1.53	2.48	2.06	2.14	-0.3	2.59	1.04	6.4	0.45	4.48	-2.25	0.53	5.85	22	0.55	4	27	54	86	167	0.27	0.54	0.86	0.705
4.32	FGF4	-0.17	-0.05	1.3	2.35	0.76	1.71	0.36	-2.43	-2.74	-2.6	0.85	1.27	1.14	0.98	1.36	0.53	0.44	4.32	0.92	1.98	-3.04	2.76	4.14	22	0.18	6	64	73	71	208	0.64	0.73	0.71	0.709
4.23	SPZ1	0.95	0.3	1.32	0.47	3.16	1.79	2.83	-0.26	0.3	-0.49	-0.79	0.67	1.62	3.49	0.75	1.48	3.15	4.23	1.75	3.59	-3.27	0.3	2.08	22	0.64	4	66	50	84	200	0.66	0.5	0.84	0.72
6.76	OBP2B	3.04	-0.91	-4.53	4	6.75	-0.4	1.56	0.41	5.96	0.93	-0.44	0.86	1.13	0.13	-2.71	-1.61	-0.72	6.76	3.53	4.83	2.88	5.1	0.7	22	0.01	7	25	100	67	192	0.25	1	0.67	0.727
5.77	IFITM5	1.99	0.44	3.75	1.46	5.24	1.95	2.17	-2.3	4.28	3.15	0.29	2.63	2.62	0.16	-0.3	1.67	1.16	5.77	-5	2.19	0.21	-2.84	2	22	0.53	4	37	57	87	181	0.37	0.57	0.87	0.73
4.29	SIM2	1.93	1.21	1.63	1.28	4.12	-0.85	-1.39	-6.5	-4.43	-3.53	0.84	0.1	0.6	2.42	1.99	0.81	3	4.29	2.14	0.36	0.33	-0.42	1.82	22	0.17	6	65	76	73	214	0.65	0.76	0.73	0.731
2.87	WDR97	1.96	0.45	1.69	0.7	2.06	0.36	0.91	-0.15	2.15	1.02	-0.64	1.43	1.71	1.47	-0.32	1.04	1.71	2.87	-0.06	1.29	0.51	0.24	1.26	22	0.72	4	95	46	83	224	0.95	0.46	0.83	0.731
5.93	KRTAP3-1	2.54	1.55	5.26	3.41	4.8	2.2	-4.39	0	0.23	0.16	0.33	1.21	1.74	3.12	-1.03	0.22	-1.46	5.93	0.83	2.96	0.73	0.11	4.91	22	0.67	3	35	48	93	176	0.35	0.48	0.93	0.737
3.61	PABPC1L	2.58	0.55	2.98	1.34	2.72	0.93	1.35	-1.21	1.77	1.36	0.93	1.67	2.02	1.62	-0.3	-0.02	1.11	3.61	0.42	2.27	-0.43	0.44	1.98	22	0.63	4	78	51	85	214	0.78	0.51	0.85	0.741
5.68	CPNE7	2	2.46	4.23	4.71	5.21	1.25	1.48	-3.32	1.53	3.88	-4.28	1.9	2.75	2.01	0.7	1.96	1.97	5.68	0.48	1.67	-0.44	-1.1	1.49	22	0.47	4	39	59	88	186	0.39	0.59	0.88	0.744
4.66	CNTD2	2.33	2.48	2.61	-2.96	4.21	2.03	4.55	-4.04	-4.05	-0.76	-1.14	0.03	3.33	2.49	2.37	0.45	0.61	4.66	1.65	2.79	-1.2	1.32	1.56	22	0.11	6	55	87	74	216	0.55	0.87	0.74	0.76
2.85	UNC5CL	0.98	0.45	0.47	1.13	2.14	-0.85	0.43	-3.26	0.14	1.01	1.01	-0.24	2.79	0.43	-0.41	-0.1	0.27	2.85	-0.59	0.86	-0.75	2.18	0.62	22	0.06	7	97	91	66	254	0.97	0.91	0.66	0.766
3.24	TGFBI	-0.06	0.15	0.84	0.22	2.94	1.84	3	-0.84	2.86	1.26	1.62	0.21	0.16	0.21	-0.23	-0.38	-0.26	3.24	0.24	0.52	1.39	1.57	0.18	22	0.24	5	86	67	81	234	0.86	0.67	0.81	0.773
4.49	USP26	1.43	-0.35	2	1.39	3.84	1.51	0.72	0.16	0.73	0.88	2.1	0.6	1.04	1.16	0.06	1.34	0.16	4.49	1.67	3.13	2.97	-0.31	1.88	22	0.65	2	59	49	97	205	0.59	0.49	0.97	0.788
5.62	GRIN2D	3.53	1.59	5.41	1.54	4.79	2.77	3.38	0.35	1.61	1.44	-0.29	0.47	1.56	2.17	1.33	0.45	-0.02	5.62	0.45	3.39	0.83	-0.72	3.97	22	0.21	3	40	71	95	206	0.4	0.71	0.95	0.823
4.01	ACAN	0.85	2.61	-0.2	3.06	3.65	2.4	2.63	0.78	2.62	-2.04	0.59	3.73	1.5	0.51	0.06	1.87	0.65	4.01	2.38	3.73	-0.98	2	0.96	22	0.28	3	68	66	94	228	0.68	0.66	0.94	0.83
3.57	CBX2	2.67	1.71	2.26	2.38	3.39	2.62	1.47	-0.81	0.25	-0.98	2.32	2.22	1.98	3.08	-0.76	2.33	1.27	3.57	0.08	2.18	-0.71	1.37	2.39	22	0.18	4	79	75	89	243	0.79	0.75	0.89	0.838
5.43	ETV4	2.82	0.09	1.4	3.36	5.38	2.68	0.73	1.34	-2.2	-0.48	1.4	1.7	3.58	2.89	2.3	-2.7	-0.7	5.43	1.22	2.73	0.26	3.56	2.01	22	0.05	4	41	94	90	225	0.41	0.94	0.9	0.863
4.54	KRT38	2.99	1.04	1.84	1.49	2.51	1.96	-1.44	0.36	0.87	0.88	0.59	0.33	0.88	4.42	-2.8	0.32	0.17	4.54	1.48	0.58	-5.06	0.11	3.58	22	0.12	3	57	85	96	238	0.57	0.85	0.96	0.888
3.4	PRR7	1.41	1.78	1.65	1.95	3.23	2.03	0.41	-0.46	2.29	2.58	-1.24	1.05	1.3	1.96	0.8	1.27	1.67	3.4	1.3	1.42	0.04	1.03	2.34	22	0.17	2	83	78	98	259	0.83	0.78	0.98	0.905
3.76	SLCO1B7	1.58	-3.32	2.71	-7.75	3.63	3.28	3.56	-0.56	1.59	0.32	1.14	-3.86	2.82	2.74	1.58	0.18	3.73	3.76	0.39	3.06	0.74	0.44	0.66	22	0.03	4	74	97	91	262	0.74	0.97	0.91	0.911
2.81	NFE2L3	1.64	0.81	2.24	2.73	2.62	1.08	1.23	-0.91	1.18	1	0.28	0.74	1.04	1.07	0.07	0.35	1.01	2.81	-1.73	2.37	0.76	2.16	1.5	22	0.08	2	98	90	99	287	0.98	0.9	0.99	0.962
3.74	TRIB3	1.68	1.62	1.55	-0.11	3.72	1.85	1.01	2	2.85	1.42	1.11	0.04	1.06	1.34	0.14	0.32	1	3.74	0.82	1.7	0.19	0.45	1.5	22	0.02	1	75	98	100	273	0.75	0.98	1	0.969

## Sheet: STAD
SELECTED.DISEASE..GENE_FC_STAD	GENE	BLCA	BRCA	CESC	CHOL	COAD	ESCA	HNSC	KICH	KIRC	KIRP	LGG	LIHC	LUAD	LUSC	PAAD	PCPG	PRAD	READ	SKCM	STAD	THCA	THYM	UCEC	RANK	diff	neg	RANK_exp	RANK_diff	RANK_neg	RANK_COMBINED	RANK_exp_d	RANK_diff_d	RANK_neg_d	index
3.77	C4BPA	-2.22	-4.68	-5.72	-5.81	0.2	0.09	-2.34	-4.7	-0.96	1.12	-1.19	-1.68	-2.32	-5.91	0.92	-2.28	-1.15	1.52	-7.86	3.77	-1.95	-1.32	0.03	22	2.25	16	36	6	3	45	0.36	0.06	0.03	0.072
4.23	PRKACG	-0.43	-0.32	1.04	-0.57	-1.67	0.46	0.19	-0.35	-0.45	-0.47	2.56	-0.1	-1.37	-2.7	1.12	-0.91	-1.89	-0.66	1.04	4.23	1.26	-0.13	-0.13	22	1.67	15	25	11	8	44	0.25	0.11	0.08	0.106
3.66	IDI2	-0.32	-0.48	0.76	-0.54	-0.6	1.04	-3.13	-0.91	1.42	-0.87	-0.52	1.7	-0.43	0.66	-2.04	-3.37	0.1	1.47	-1.94	3.66	-4.94	-1.18	-1.46	22	1.96	15	42	8	7	57	0.42	0.08	0.07	0.108
3.4	C17orf98	-0.63	-2.69	-6.82	0.85	0.58	-3.12	0.65	-2.27	1.4	-1.04	0.66	-0.15	0.54	-1.69	-2.7	-2.51	0.6	-1.55	-5.39	3.4	-2.63	-2.08	1.62	22	1.78	14	47	9	12	68	0.47	0.09	0.12	0.146
3.74	CCL15-CCL14	-2.45	-0.53	-7.5	-5.36	-2.85	0.82	-2.87	-8.92	1.55	-3.24	0.96	-1.01	-5.16	-7.95	1.74	-1.91	-0.71	-2.32	2.88	3.74	-7.59	-0.34	-4.25	22	0.86	17	37	33	2	72	0.37	0.33	0.02	0.148
5.05	KAAG1	2.47	-0.76	-1.32	3.48	2.95	-1.23	0.54	-5.34	-1.57	0.2	-3.42	0.55	-1.96	-3.12	-1.08	-1.36	0.51	-1.35	-0.48	5.05	-2.37	-0.17	3.79	22	1.26	14	16	23	13	52	0.16	0.23	0.13	0.163
5.61	AC004080.3	-2.89	-0.36	-4.99	0.59	-0.76	2.51	0.11	-1.61	-3.22	-2.81	0.84	0.77	0.62	0.79	2.01	0.32	-2.26	-2.68	1.95	5.61	0.08	0.04	-1.94	22	3.1	10	12	2	29	43	0.12	0.02	0.29	0.192
2.52	HJV	-0.23	-0.34	-2.55	-10.73	-0.96	-0.15	-3.98	-5.89	-0.53	-1.08	-2.08	-0.8	1.48	-2.1	-2.42	-5.2	0.37	-0.57	-2.4	2.52	-4.09	-0.55	-3.4	22	1.04	20	99	29	1	129	0.99	0.29	0.01	0.192
2.95	RFPL4A	-1.49	-0.37	-1.81	-2.97	-2.49	-4.85	1.16	-4.25	2.09	0.66	0.94	-3.06	-0.9	-1.83	-3.71	1.65	-1.94	-2.6	-4.98	2.95	-1.55	-3.03	0.96	22	0.86	16	67	35	4	106	0.67	0.35	0.04	0.196
4.78	CPN1	-0.26	0.25	3.27	-7.39	-0.2	3.03	2.98	-7.99	-4.42	-3.7	-0.1	-1.53	2.77	2.75	-0.58	-2.22	2.31	2.41	-2.52	4.78	-1.85	0.63	2.94	22	1.51	12	19	15	22	56	0.19	0.15	0.22	0.196
4.85	KNG1	1.88	1.33	0.42	-9.21	-3.3	2.7	1.77	-6.62	-12.15	-13.85	-4.25	-1.19	0.71	-0.38	0.21	0.15	1.71	-2.21	-1.79	4.85	-4.22	1.2	1.67	22	2.15	11	18	7	27	52	0.18	0.07	0.27	0.201
5.35	MC2R	-0.19	0.54	0.53	2.48	2.22	0.14	-0.21	-3.5	-1.91	-0.89	-1.53	0.27	0.91	-0.43	0.67	-15.63	-0.78	2.52	0.56	5.35	-0.98	0.37	0.32	22	2.83	10	14	3	30	47	0.14	0.03	0.3	0.203
3.31	TERB2	2.03	-2.63	-2.75	-11.16	-0.61	0.21	-0.28	0.25	-0.36	-0.35	1.65	-5.37	0.2	-1.19	-0.38	2.46	-0.9	-0.52	-6.68	3.31	1.05	-4.92	-0.85	22	0.85	15	50	37	9	96	0.5	0.37	0.09	0.215
2.99	KIAA1210	-4.55	-0.75	-5.57	1.82	1.09	1.61	1.52	-0.97	-2.56	-5	-0.53	1.39	-0.23	-1.29	0.32	-8.52	-2.5	0.08	-0.31	2.99	-1.93	0.34	-4.69	22	1.17	14	65	25	14	104	0.65	0.25	0.14	0.224
7.36	RDH8	3.07	-1.38	1.65	3.37	0.72	3.2	5.79	-10.2	-7.01	-8.77	-1.48	3.94	1.12	2.28	-0.08	-3.47	-0.11	1.89	-1.31	7.36	-7.68	1.15	0.69	22	1.57	10	4	13	31	48	0.04	0.13	0.31	0.229
3.39	SLC22A16	0.5	-1.36	-4.39	1.17	-1.66	1.83	0.56	-2.21	1.88	0.61	-0.73	1.89	-0.76	-0.57	-1.13	-2.05	1.08	-2.43	-2.29	3.39	-0.12	1.61	0.37	22	1.5	12	48	16	23	87	0.48	0.16	0.23	0.234
3.8	ASB15	1.23	-0.39	-2.11	1.1	-1.81	0.3	-3.56	-6.81	-6.82	-10.14	0.99	3.01	-2.3	0.36	0.95	-0.9	0.51	-1.43	2.96	3.8	-0.89	-3.37	-1.26	22	0.79	13	35	42	18	95	0.35	0.42	0.18	0.269
2.88	SLC22A9	0.11	-0.01	1.69	-7.44	-2.03	0.61	1.89	-4.3	-1.84	-3.52	-6.29	-0.71	-0.17	2.04	-0.1	0.49	0.99	-2.45	-4.61	2.88	0.82	-0.68	-0.24	22	0.84	14	72	38	15	125	0.72	0.38	0.15	0.276
4.98	STOML3	2.05	-4.21	2.75	1.9	-0.49	4.4	-3.51	-4.68	1.65	-0.3	2.72	0.53	-3.59	-3.28	-0.65	-0.66	-1.53	1.21	-3.68	4.98	-0.79	-0.24	-1.3	22	0.58	14	17	55	17	89	0.17	0.55	0.17	0.284
3.16	CCL15	-1.22	0.08	-0.9	-3.71	-1.63	-0.04	-2.97	-9.1	0.69	-0.64	2.37	0.19	-2.68	-5.37	2.75	-4.28	-0.11	-1.68	-3.68	3.16	-1.27	0.25	-2.87	22	0.41	16	56	69	6	131	0.56	0.69	0.06	0.299
2.71	CEACAM8	-0.25	-3.25	-2.26	2.03	-0.99	-0.11	-1.26	-2.07	1	-0.02	1.28	-2.07	-3.99	-7.25	-2.81	0.88	-1.67	-0.54	2.18	2.71	-4.3	2.17	-0.9	22	0.53	16	86	61	5	152	0.86	0.61	0.05	0.299
3.54	APOBEC4	0.17	1.78	1.23	2.33	-1.43	-2.39	-2.42	-1.72	0.08	0.31	0.97	0.92	-3.98	-6.21	1.26	0.85	0.73	-2.07	1.35	3.54	-1.66	-1.9	-1.12	22	1.21	10	46	24	32	102	0.46	0.24	0.32	0.31
3.07	OR2D3	-0.19	-0.19	-2.73	0.25	0.63	0.73	0.56	-0.1	0.73	0.45	0.22	-0.11	0.45	0.5	-1.79	0.64	0.26	-0.41	0.33	3.07	-3.89	0.44	-0.24	22	2.34	9	61	5	39	105	0.61	0.05	0.39	0.31
2.77	PRH2	0.87	-0.12	-2.43	-1.25	-1.36	0.08	-7.27	1.4	0.97	1.08	-0.8	-1.48	0.9	0.57	-1.3	-0.22	0.16	0.7	-1.29	2.77	1.74	-0.22	-0.59	22	1.03	12	78	30	24	132	0.78	0.3	0.24	0.312
3.92	RIPPLY1	0.4	-1.92	1.17	-6.12	2.23	-1.04	0.06	-6.4	-3.37	-2.76	3.36	-1.73	1.01	-1	0.21	-6.36	-0.2	3.28	-2.23	3.92	-3.05	1.49	-1.74	22	0.56	13	32	57	19	108	0.32	0.57	0.19	0.317
4.16	SEMG2	1.2	0.17	-1.92	1.05	2.72	2.17	-1.49	-12.57	-12.03	-11.58	-0.08	-0.17	-0.06	1.3	2.03	1.92	-5.49	2.19	2.22	4.16	-11.06	0.37	3.35	22	0.81	10	26	40	33	99	0.26	0.4	0.33	0.344
2.65	OR5B21	-0.98	-0.11	0.45	2.04	-0.07	1.54	-0.1	-0.09	0.72	0.33	-0.85	0.41	-0.45	-1.31	-4.32	-5.87	-0.42	-0.36	1.5	2.65	-6.68	-1.13	0.1	22	0.61	14	90	54	16	160	0.9	0.54	0.16	0.348
3.87	RSPH10B2	2.14	1.11	-2.44	-1.05	0.37	0.23	-0.37	-1.53	0.65	0.77	-0.03	-2.12	-2.32	-3.23	-1	-2.53	0.72	0.85	-0.83	3.87	3.29	-1.97	0.16	22	0.58	12	34	56	25	115	0.34	0.56	0.25	0.352
5.34	BAAT	2.2	0.67	2.54	-5.05	4.62	4.58	-0.32	-1.87	2.3	-1.83	-1.76	-1.19	0.52	-1.51	-0.08	4.19	0.57	4.05	2.3	5.34	-0.29	-1.8	0.33	22	0.72	10	15	47	34	96	0.15	0.47	0.34	0.36
3.95	PRSS58	-0.79	-0.98	-2.09	2.07	0.29	1.96	-0.25	0.13	2.04	0.42	0.91	0.2	0.19	0.18	1.17	2.42	-0.08	-0.99	0.43	3.95	-2.26	0.14	-2.05	22	1.53	8	31	14	50	95	0.31	0.14	0.5	0.373
4.08	ANKRD1	0.7	0.17	-2	3.06	3.64	-0.59	-2.02	-2.15	-0.09	0.38	-1.07	0.82	-5.71	-6.95	-0.73	-0.81	-0.79	0.54	-1.83	4.08	0.54	0.92	1.48	22	0.44	12	30	68	26	124	0.3	0.68	0.26	0.39
4.67	CFAP47	3.12	1.75	1.41	-3.31	0.84	1.84	1.35	-3.02	-1.48	0.26	-1.61	-0.45	-2.08	-0.95	1.71	3.91	0.78	1.75	-2.08	4.67	0.59	-4.39	1.84	22	0.76	9	20	44	40	104	0.2	0.44	0.4	0.392
3.16	OR52B2	0.8	-0.32	0.45	1.73	-0.88	0.57	0.7	0.1	0.81	0.39	-1.58	0.3	0.5	-0.08	-1.55	-2.24	0.25	-0.14	1.33	3.16	0.51	-0.51	1.44	22	1.43	8	57	18	51	126	0.57	0.18	0.51	0.417
2.75	HNF4A	1.66	0.41	2.28	-2.66	-0.28	-1.72	2.1	-6.07	0.05	-1.06	-5.03	-0.31	-0.05	-1.49	2.41	-6.3	-0.52	0.46	-0.55	2.75	0.64	-1.21	1.93	22	0.34	13	81	73	20	174	0.81	0.73	0.2	0.42
4.47	CSRP3	1.46	0.8	3.47	2.58	0.62	0.95	-3.55	1.8	3.41	-0.63	3.86	0.9	0.47	-1.18	-3.07	2.98	-1.58	-0.95	-5.78	4.47	-1.95	-1.87	2.22	22	0.61	9	22	52	41	115	0.22	0.52	0.41	0.424
2.52	ALLC	-4.03	-3.08	-1.89	-3.88	0.67	0.61	-2.21	-5.37	-2.57	-4.47	-2.81	-4.23	0.79	2.36	-0.16	-3.67	2.33	0.11	-1.24	2.52	0.83	-2.71	-1.53	22	0.16	15	100	89	10	199	1	0.89	0.1	0.427
6.25	R3HDML	1.71	2.8	2.39	0.74	0.93	1.21	1.82	-3.24	-3.91	-4.04	0.77	2.09	0.42	-1.52	1.48	0.48	0.36	2.83	-0.32	6.25	-6.85	0.07	1.39	22	3.42	6	8	1	71	80	0.08	0.01	0.71	0.437
3.6	OR10A2	1.23	-0.04	0.44	0.29	0.39	1.88	0.33	-0.42	1.78	0.94	-1.34	0.02	0.5	0.12	-0.9	0.86	-0.73	1.76	0.55	3.6	-7.8	0.73	-0.31	22	1.72	7	45	10	61	116	0.45	0.1	0.61	0.441
5.92	SPDYC	5.59	3.26	4.4	-6.85	3.38	-0.04	4.97	-3.39	-5.02	-4.53	-1.43	-1.61	1.36	0.64	2.3	0.6	-1.19	4.7	4.6	5.92	-1.99	-1.99	4.47	22	0.33	10	10	74	37	121	0.1	0.74	0.37	0.454
2.65	C1QTNF9B	-1.69	-2.08	-1.88	2.23	-1.26	1.18	-0.99	0.29	1.18	-0.5	-1.32	1.36	-0.61	-0.29	-1.43	-0.14	1.04	-1.33	-0.93	2.65	2.61	-0.14	-0.96	22	0.04	15	91	99	11	201	0.91	0.99	0.11	0.454
3.26	C1orf158	0.44	0.46	0.39	3.02	0.55	-1.72	-2.7	-2.82	-1.06	-0.65	0.73	2.2	-4.42	-6.35	-2.53	1.54	0.11	1.62	-5.48	3.26	-4.36	-5.43	0.09	22	0.24	11	51	81	28	160	0.51	0.81	0.28	0.462
2.68	PRB4	1.21	0.02	1.27	0.16	-0.12	-3.21	-6.09	0.96	0.94	0.8	-4.24	0.46	2.12	1.42	-1.25	0.82	-0.23	-1.08	-5.4	2.68	-3.91	-0.19	1.1	22	0.56	10	88	59	35	182	0.88	0.59	0.35	0.475
3.19	FNDC1	0.87	1.78	-1.6	1.98	0.53	2.63	2.19	-0.68	0.78	-0.8	-0.77	-0.87	1.85	1.53	0.19	2.33	0.45	0.02	-1.18	3.19	-3.24	-0.97	-0.04	22	0.56	9	53	58	42	153	0.53	0.58	0.42	0.479
2.92	TBC1D21	0.3	-0.35	1.39	1.52	0.43	1.1	1.37	2.41	1.35	-0.26	2.1	-0.15	0.36	0.38	-0.37	-0.67	-0.09	0.2	-7.28	2.92	-2.03	-0.07	-0.11	22	0.51	10	71	66	36	173	0.71	0.66	0.36	0.485
3.16	SPATA3	0.89	-2.91	1.74	0.36	-0.61	1.81	0.5	-0.25	1.64	-0.14	-0.84	1.18	0.81	0.38	0.2	0.72	0.39	-3.61	1.53	3.16	1.47	-0.91	1.46	22	1.35	7	58	21	63	142	0.58	0.21	0.63	0.499
2.73	SLC17A1	0.49	-0.72	-1.3	-3.79	-5.76	2.68	0.2	-11.2	-0.42	0	-0.81	-1.21	-0.62	-3.44	0.47	-1.59	0.42	-4.95	1.58	2.73	-1.5	0.71	0.26	22	0.05	13	83	97	21	201	0.83	0.97	0.21	0.5
3.68	WFDC8	0.94	-3.08	0.29	0.96	0.68	3	-0.36	-0.29	0.2	0.02	-0.23	-0.08	1.98	-0.48	1.61	0.62	-2.19	1.95	0.95	3.68	1	-3.64	2.26	22	0.68	8	41	50	53	144	0.41	0.5	0.53	0.509
2.64	KRTAP10-3	0.75	0.55	1.02	0	0.94	-0.24	-0.18	-0.35	0.54	0.38	0.34	0.41	0.51	1.16	-1.2	0.35	-0.5	1.14	0.84	2.64	-1.05	-0.26	0.63	22	1.48	7	92	17	62	171	0.92	0.17	0.62	0.515
3.19	PRAMEF17	0.05	-0.22	1.18	-0.3	0.03	0.7	1.99	-1.26	2.03	-0.23	0.55	1.05	0.66	0.22	-1.75	0.67	-0.17	0.1	0.98	3.19	-2.94	0.66	1.79	22	1.16	7	54	26	64	144	0.54	0.26	0.64	0.516
2.78	GALP	-0.17	0.4	-1.47	-9.68	0.14	0.26	2.06	0.35	2.26	-0.08	-3.91	-1.66	1.9	1.72	-1.64	1.12	-0.06	0.62	0.96	2.78	-3.32	0.18	1.83	22	0.52	9	77	64	44	185	0.77	0.64	0.44	0.533
3.73	GALNTL5	-0.72	-0.14	2.24	0.36	1.26	1.44	1.08	-2.15	2.87	0.9	-5.22	0.39	1.87	0.51	-2.35	1.09	0.82	1.61	1.99	3.73	-1.65	-0.49	2.8	22	0.86	7	38	34	66	138	0.38	0.34	0.66	0.536
2.55	USP29	0.16	-0.81	0.89	0.6	0.56	0.22	1.2	-1.19	1.76	0.68	1.65	0.29	-0.91	-1.23	-1.25	0.98	-0.31	-0.52	1.69	2.55	1.24	-1.15	0.73	22	0.79	8	97	43	52	192	0.97	0.43	0.52	0.538
2.56	HTR3D	0.2	-0.51	2.03	0.3	-0.03	0.97	1.66	-7.73	-3.2	1.78	0.78	0.03	-0.05	-0.48	-1.43	1.21	-0.92	0.3	1.16	2.56	-1.67	0.22	1.46	22	0.53	9	96	63	43	202	0.96	0.63	0.43	0.543
2.95	OR6S1	-0.17	0.26	1.55	1.09	-0.03	1.94	1.49	-0.59	2.3	0.53	-1.44	0.13	1.21	0.43	-4.34	-2.72	0.14	0.41	1.16	2.95	-2.9	-1.6	1.39	22	0.65	8	68	51	54	173	0.68	0.51	0.54	0.545
7.49	HOXC10	-0.88	1.72	1.82	4.34	-0.41	5.01	6.42	-2.61	-0.16	-0.21	2.99	2.91	5.37	7.35	3.49	3.72	-1.47	-0.95	-1.52	7.49	0.24	1.69	-0.26	22	0.14	9	2	90	48	140	0.02	0.9	0.48	0.56
4.36	FNDC7	1.11	-0.45	1.97	4.19	0.66	0.46	1.11	-0.35	2.13	0.26	0.21	-0.48	0.35	-0.57	-0.99	-1.66	0.93	-0.71	-2.26	4.36	-2.01	0.04	1.32	22	0.17	9	24	86	47	157	0.24	0.86	0.47	0.564
2.6	PRR23C	0.63	0.07	-1.46	0.87	0.61	1.55	0.71	-0.83	0.61	-0.82	-1.85	0.95	0.18	-0.16	-1.27	0.77	-0.11	0.71	0.97	2.6	1.04	0.2	0.04	22	1.05	7	95	28	65	188	0.95	0.28	0.65	0.569
2.73	OR10A4	-0.01	-0.33	0.67	0.51	-0.23	1.31	0.66	-0.56	1.03	0.32	-1.22	0.05	0.34	0.58	1.03	0.87	0.25	0.06	0.42	2.73	0.3	-0.62	0.65	22	1.42	6	84	19	72	175	0.84	0.19	0.72	0.573
2.69	SULT6B1	0.15	-0.35	2.36	-0.33	0.47	1.67	1.38	-4.2	0	-0.61	1.36	0.55	0.8	0.48	-2.86	-3.9	0.46	0.9	1.99	2.69	-3.73	-2.76	-0.71	22	0.33	9	87	75	45	207	0.87	0.75	0.45	0.582
3.65	RNF113B	1.5	1.29	-0.21	0.09	2.44	-0.27	1.15	-2.26	1.72	-0.67	2.11	-0.26	0.76	0.42	-0.95	-7.93	2.37	3.25	1.6	3.65	1.65	-0.72	0.81	22	0.4	8	44	70	55	169	0.44	0.7	0.55	0.584
7.47	MAGEA12	3.73	3.47	0.09	1.74	3.73	3.03	3.82	1.73	3.54	-0.17	0.41	4.87	4.22	4.52	0.11	2.96	0.68	4.86	-4.62	7.47	3.47	1.27	-0.35	22	2.6	3	3	4	95	102	0.03	0.04	0.95	0.585
3.04	KRTAP5-9	0.98	0.47	-0.27	0.56	-1.23	0.04	-0.14	1.72	-0.01	-1.28	-0.94	1.6	0.41	1.04	-0.76	1.11	0.01	-0.14	-1.54	3.04	2.8	0.32	1.13	22	0.24	9	63	82	46	191	0.63	0.82	0.46	0.585
3.37	OR10W1	0.32	-0.21	0.31	2.08	0.39	1.33	0.31	-0.37	2.07	0.6	0.48	0.27	0.26	-0.02	-1.71	0.14	0.01	0.98	0.41	3.37	0	-0.25	1.34	22	1.29	5	49	22	79	150	0.49	0.22	0.79	0.589
4.16	FBXO47	1.01	-2.29	3.01	0.82	1.78	2.1	0.64	-3.7	-1.43	-0.82	-2.81	1.79	3.92	2.54	2.31	2.65	-0.49	0.55	-2.74	4.16	2.09	-2.37	1.96	22	0.24	8	27	79	56	162	0.27	0.79	0.56	0.6
3.66	SPINT4	0.6	-0.2	0.76	0	1.23	-2.47	0.37	0.92	1.34	0.13	-1.73	0.05	2.86	-0.03	-2.98	0.11	-1.22	1.54	0.58	3.66	0.08	0.19	0.85	22	0.8	6	43	41	73	157	0.43	0.41	0.73	0.604
3.11	NLRP5	0.35	-3.68	1.99	1.52	0.6	1.3	2.41	0	1.48	-0.47	-3.31	1.49	1.58	0.55	-2.29	-0.88	1.49	0.79	-4.43	3.11	1	-0.71	1.39	22	0.7	7	59	48	67	174	0.59	0.48	0.67	0.605
2.6	OTUD6A	0.25	-0.38	1.66	0.94	-0.81	1.31	0.85	-1.29	1.45	0.83	0.78	1.05	0.27	-0.03	-0.73	-3.96	-0.02	-0.07	-6.74	2.6	-2.41	0.64	2.53	22	0.07	10	94	95	38	227	0.94	0.95	0.38	0.607
4.14	PRSS55	1.91	-3.47	-0.18	1.33	0.7	0.79	0.45	-1.72	1.66	-2.44	0.38	1.8	2.11	0.48	1.53	3.46	0.99	1.23	2.97	4.14	-1.02	-0.76	0.47	22	0.68	6	29	49	74	152	0.29	0.49	0.74	0.62
3.71	PIWIL3	3.47	0.64	2.18	1.47	-1.57	0.72	0.67	-1.05	1.56	-0.57	1.59	1.28	1.97	1.33	-0.32	-2.59	0.16	0.64	-1.48	3.71	-0.82	-0.95	1.84	22	0.24	8	39	80	57	176	0.39	0.8	0.57	0.621
5.68	PIWIL1	1.39	1.22	-1.64	3.93	5.09	2.92	0.94	-4.37	-1.32	-5.35	-3.77	1.61	4.61	2.84	3.41	-0.18	-1.53	2.19	5.52	5.68	-4.5	2.22	0.24	22	0.16	8	11	88	59	158	0.11	0.88	0.59	0.629
2.74	OR10A5	-0.25	0.12	0.12	0	0.36	0.96	0.45	-0.35	0.51	0.61	0.18	0.08	0.4	-0.02	0.5	0.2	0.03	-0.14	0.33	2.74	0.15	0.46	1.1	22	1.64	4	82	12	86	180	0.82	0.12	0.86	0.634
2.81	ZNF479	0.66	-0.09	0.13	0.23	0.13	1.7	0.52	-0.05	0.55	0.14	-4.22	0.79	0.54	0.53	-1.97	0.38	-0.23	0.46	0.47	2.81	0.51	0.08	0.07	22	1.11	5	74	27	80	181	0.74	0.27	0.8	0.635
2.96	HNRNPCL3	0.25	0.29	0.97	1.06	0.19	1.09	1.05	-0.16	0.4	-0.7	0.87	1.56	0.65	0.6	0.77	0.94	0.14	-1.19	1.35	2.96	1.02	-0.19	0.66	22	1.4	4	66	20	87	173	0.66	0.2	0.87	0.648
2.83	TAS2R46	0.37	-1.38	-1.63	1.83	-0.9	2.15	2.08	-0.14	2.11	0.25	2.3	-0.04	0.43	1.68	-3	1.01	1.08	-2.29	2.78	2.83	0.17	-3.35	-2.73	22	0.05	9	73	96	49	218	0.73	0.96	0.49	0.655
6.62	ALPG	4.73	1.37	0.13	1.15	-2.2	6.58	4.42	-1.09	0.36	-0.34	1.99	1.87	-2.22	-5.73	5.25	1.32	0.13	-1.41	1.71	6.62	-1.37	-2.63	4.45	22	0.04	8	6	98	60	164	0.06	0.98	0.6	0.66
4.57	MEIKIN	0.1	4.06	0.84	3.96	1.84	2	0.69	-1.61	2.5	1.97	-3.54	2.01	1.55	-1.01	-3.32	0.3	-0.24	0.51	1.9	4.57	-1.45	0.81	0.53	22	0.51	6	21	65	76	162	0.21	0.65	0.76	0.672
2.81	SFRP4	-1.49	-0.79	-5.11	2.63	2.25	1.79	0.92	-1.61	0.54	0.2	1.27	2.01	0.91	0.03	0.48	-3.03	1.38	1.6	0.09	2.81	-0.53	-1.71	-4.87	22	0.18	8	75	85	58	218	0.75	0.85	0.58	0.678
4.15	MAGEA2	2.33	0.65	-4.17	-0.02	0.68	3.09	1.68	0.15	0.06	0.6	0.43	1.59	1.6	3.32	0.84	1.16	0.76	1.55	-4.25	4.15	0.77	-0.15	0.6	22	0.83	4	28	39	90	157	0.28	0.39	0.9	0.685
3.17	OR6A2	0.29	0.28	0.99	1.01	1.18	2.88	0.07	-2.13	0.98	1.47	-4.58	0.22	-0.48	0.83	-0.41	-4.27	-0.22	1.41	1.02	3.17	1.1	0.25	-0.07	22	0.29	7	55	76	68	199	0.55	0.76	0.68	0.691
6.09	MMP8	3.17	0.82	3.74	0.13	5.23	4.77	4.17	-2.08	1.64	1.44	2.84	-2.87	1.76	1.57	3.31	3.07	0.49	4.79	0.13	6.09	-3.96	1.86	3.63	22	0.86	3	9	36	96	141	0.09	0.36	0.96	0.693
2.79	DEFB123	0.57	-0.03	0.59	0	0.2	-0.72	0.6	0.34	1.2	0.34	0.61	0.12	0.17	0.43	-1.94	0.18	0.16	0.26	1.87	2.79	0.16	-0.04	1.12	22	0.92	4	76	31	88	195	0.76	0.31	0.88	0.697
3.7	SLC6A18	0.6	0.2	1.46	2.03	-3.19	2.12	1	-12.48	-1.12	-3.32	2.86	1.83	1.78	-1.22	2.82	0.88	0.64	-2.21	0.81	3.7	3.25	0.12	0.59	22	0.45	6	40	67	77	184	0.4	0.67	0.77	0.703
2.72	AC011511.1	1.01	0.44	0.25	0.67	0.13	0.05	0.35	-0.11	0.13	-0.03	0.31	0.95	0.62	0.52	-0.83	1.13	0.96	1.85	-0.42	2.72	0.32	0.45	0.19	22	0.87	4	85	32	89	206	0.85	0.32	0.89	0.715
6.41	HOXC12	1.27	2.35	1.89	0.63	2.46	4.2	3.47	-0.49	3.85	0.04	1.4	1.14	4.28	5.66	3.18	4.57	2.51	4.14	-4.03	6.41	-2.23	0.23	1.27	22	0.75	3	7	46	97	150	0.07	0.46	0.97	0.727
2.63	IZUMO3	-1.1	-1.24	1.16	0.51	0.25	1.26	1.27	-1.26	2.1	0.89	0.63	-0.02	0.14	0.18	0.35	-2.19	0.11	0.38	1	2.63	1.45	-0.01	0.33	22	0.53	6	93	62	75	230	0.93	0.62	0.75	0.729
3.09	CD300LD	0.08	-0.78	2.92	2	2.23	1.73	0.09	-3	1.82	0.39	0.89	0.65	-0.92	-3.07	-3.32	1.86	-0.58	0.98	1.93	3.09	-3.1	1.08	0.5	22	0.17	7	60	87	69	216	0.6	0.87	0.69	0.735
2.95	BSPH1	0.63	-0.15	0.21	0.57	0.27	0.84	0.59	0.51	1.87	0.81	-3.48	0.1	0.06	0.2	-4.58	0.34	-0.47	0.54	2.4	2.95	0.33	-0.91	0.2	22	0.55	5	70	60	81	211	0.7	0.6	0.81	0.736
3.05	AC022335.1	0.95	-0.87	1.76	-7.26	2.06	1.54	1.8	0	0.09	-0.24	0.16	-2.4	1.69	1.12	2.29	0.05	0.7	1.84	0	3.05	0.07	0.19	0.35	22	0.76	4	62	45	91	198	0.62	0.45	0.91	0.743
3.26	C20orf173	2.13	0.67	1.82	-0.86	0.58	0.93	1.48	0.94	3.11	0.68	3.22	0.04	-0.02	0.8	-1.58	2.13	1	-0.35	-6.54	3.26	-2.13	-0.37	2.09	22	0.04	7	52	100	70	222	0.52	1	0.7	0.772
3.9	ZNF716	2.03	0.2	-0.5	0.49	0.71	1.51	1.41	-1.35	2.1	1.25	-2.38	3.78	1.93	2.26	-4.67	-0.31	1.29	1.07	2.61	3.9	1.58	-0.37	1.84	22	0.12	6	33	91	78	202	0.33	0.91	0.78	0.774
3.02	C2orf78	1.05	0.5	1.7	-2.48	0.82	1.67	-0.72	1.23	1.19	0.55	1.36	-1.62	0.71	0.4	1.6	2.41	0	0.5	1.2	3.02	0.3	-0.41	1.57	22	0.61	4	64	53	92	209	0.64	0.53	0.92	0.775
4.41	OR1Q1	4	-2.2	4.18	0.28	0.43	1.36	1.61	1.98	0.73	1.16	-3.33	1.37	1.87	1.19	-1.58	2.67	-0.59	0.37	2.91	4.41	0.33	-0.31	1.18	22	0.23	5	23	84	84	191	0.23	0.84	0.84	0.779
2.75	CRYGB	0.57	0.01	0.81	1.11	0.4	0.98	1.03	-0.62	1.6	-0.6	-2.68	0	0.35	1.55	-0.88	0.35	0.29	0.57	1.54	2.75	0.43	-0.15	2.39	22	0.36	5	80	71	82	233	0.8	0.71	0.82	0.785
10	CST4	7.46	9.27	-3.47	7.2	9.9	3.22	-2.48	5.17	0.92	3.93	1.06	1.94	8.99	9.35	4.55	1.46	-2.03	8.88	-8.02	10	1.15	-0.76	2.83	22	0.1	5	1	93	85	179	0.01	0.93	0.85	0.79
5.46	IFNL2	3.26	5.06	2.89	4.32	1.13	5.12	5.03	-0.27	2.29	-0.96	1.51	-0.64	3.44	4.6	0.69	1.55	1.46	1.03	1.1	5.46	2.51	1.22	2.72	22	0.34	3	13	72	98	183	0.13	0.72	0.98	0.817
2.66	MAGEB16	1.27	0.86	0.81	0.53	0.36	-0.67	1.29	0.46	1	0.14	0.44	2.41	1.28	1.9	-1.9	0.32	-0.4	0.5	-6.71	2.66	0.12	-0.13	1.59	22	0.25	5	89	78	83	250	0.89	0.78	0.83	0.821
7.29	TAS2R38	5.74	1.04	3.74	2.13	4.16	6.87	3.75	-1.58	1.38	-1.1	0.67	0.58	3.05	7.06	3.3	0.81	1.39	5.85	1.43	7.29	6.67	-0.04	2.16	22	0.23	3	5	83	99	187	0.05	0.83	0.99	0.848
2.76	ZNF679	0.45	0.32	0.54	-1.4	0.29	-0.19	1.38	0.32	0.85	0.19	2.1	1.92	1.16	1.85	-1.77	0.96	-0.24	0.8	2.16	2.76	0.4	0.06	2.51	22	0.25	4	79	77	93	249	0.79	0.77	0.93	0.868
2.95	KRTAP10-4	0.45	0.83	0.52	-1.62	1.86	0.94	-0.28	0.62	0.08	0.16	-4.77	2.84	0.31	0.47	-1.69	0.25	0.29	0.97	0.28	2.95	1.48	0.04	0.72	22	0.11	4	69	92	94	255	0.69	0.92	0.94	0.909
2.55	OR8A1	2.45	0.27	0.45	0.36	0.08	0.71	0.28	0	0.86	0.91	0.46	2.23	1.06	0.76	0.35	0.27	-0.36	-0.38	-8.54	2.55	0.14	0.29	1.08	22	0.1	3	98	94	100	292	0.98	0.94	1	0.98
