# Supplementary material for: AmiCa: Atlas of miRNA-gene correlations in cancer
Source: Comput Struct Biotechnol J. 2024 May 21;23:2277–88. doi: 10.1016/j.csbj.2024.05.030 (PMC11152612; doi:10.1016/j.csbj.2024.05.030)
Supplement: Supplementary file 2 — Supplementary material. [file mmc2.xlsx]

## Sheet: Info
AmiCa: atlas of miRNA-gene correlations in cancer
Nina Hauptman1, Jože Pižem1 and Daša Jevšinek Skok2, *
Supplementary table 2: Prioritization of miRNA in each category that compose Expression prioritization index (EPI) for each selected cancer.

## Sheet: BRCA
SELECTED DISEASE: MIRNA_FC_BRCA	MIRNA	BLCA	BRCA	CESC	CHOL	COAD	ESCA	HNSC	KICH	KIRC	KIRP	LGG	LIHC	LUAD	LUSC	PAAD	PCPG	PRAD	READ	SKCM	STAD	THCA	THYM	UCEC	RANK	Difference	RANK_diff	neg	RANK_neg	RANK_exp	RANK_COMBINED	RANK_exp_d	RANK_neg_d	RANK_diff_d	INDEX
2.02	hsa-miR-184	-0.61	2.02	0.98	0.46	-0.72	0.48	-0.04	-3.11	-2.72	-3.11	-2.24	1.17	-2.95	-1.36	1.3	0.82	-1.53	0.27	0.45	0.71	-1.32	0.31	0.5	22	0.72	1	11	1	1	3	0.142857142857143	0.142857142857143	0.142857142857143	0.142857142857143
1.56	hsa-miR-342-5p	1.02	1.56	1.13	-0.4	-3.03	0.39	0.73	0.09	1.23	0.7	-1.11	-0.62	0.16	0.01	-1.45	0.38	0.71	-3.01	-1.23	0.59	-0.16	-0.22	1.06	22	0.33	3	9	3	2	8	0.285714285714286	0.428571428571429	0.428571428571429	0.414285714285714
0.24	hsa-miR-5691	0.05	0.24	-0.06	-0.02	0.01	-0.08	0	0.03	-0.01	-0.02	0.05	0	0.05	-0.02	0.04	0.01	-0.01	0.01	0.14	-0.04	-0.04	0	-0.01	22	0.1	6	10	2	5	13	0.714285714285714	0.285714285714286	0.857142857142857	0.5
0.73	hsa-miR-3610	0.41	0.73	0.2	0.07	-0.48	0.32	0.4	-0.14	0.12	0	0.05	0.15	0.35	0.55	-0.09	-0.09	-0.02	-0.33	0.11	0.29	0.52	0.34	0.01	22	0.18	4	6	5	3	12	0.428571428571429	0.714285714285714	0.571428571428571	0.642857142857143
0.22	hsa-miR-4680-5p	0.09	0.22	0.11	-0.1	-0.06	0.02	0	0.03	0.04	0.02	-0.11	-0.08	0.03	-0.01	0.06	0.08	0.04	0.12	0.1	0.05	-0.13	-0.02	0.08	22	0.1	5	7	4	6	15	0.857142857142857	0.571428571428571	0.714285714285714	0.642857142857143
0.55	hsa-miR-196a-3p	0.05	0.55	0.09	0.02	0.03	0.18	0.06	-0.38	0.05	-0.06	0.01	0.02	0.09	0.08	0.03	0.16	0	0	0.09	0.17	0.01	0.01	0.15	22	0.37	2	2	6	4	12	0.571428571428571	0.857142857142857	0.285714285714286	0.657142857142857
0.05	hsa-miR-3150a-3p	0.01	0.05	0.03	0.04	0.02	0.01	0	0.01	0	0.01	0.01	0.02	0.01	0.02	0.01	0.02	0.01	0.03	-0.28	0.01	-0.08	0	0.03	22	0.01	7	2	7	7	21	1	1	1	1

## Sheet: CHOL
SELECTED DISEASE: MIRNA_FC_CHOL	MIRNA	BLCA	BRCA	CESC	CHOL	COAD	ESCA	HNSC	KICH	KIRC	KIRP	LGG	LIHC	LUAD	LUSC	PAAD	PCPG	PRAD	READ	SKCM	STAD	THCA	THYM	UCEC	RANK	Difference	RANK_diff	neg	RANK_neg	RANK_exp	RANK_COMBINED	RANK_exp_d	RANK_neg_d	RANK_diff_d	INDEX
0.1	hsa-miR-133a-3p	-3.23	-1.82	-3.82	0.1	-4.52	-2.47	-3.02	-2.35	-0.92	-2.21	-2.33	-0.4	-1.88	-2.66	-0.97	-1.08	-0.59	-6.01	-0.98	-3.13	-3.62	-1.08	-3.31	22	0.5	1	22	1	8	10	0.571428571428571	0.0714285714285714	0.0714285714285714	0.121428571428571
1.18	hsa-let-7e-5p	0.89	0.24	-0.1	1.18	-1.35	0.36	0.08	-0.13	-1.07	-0.44	-2.09	0.02	-1.01	-0.39	0.19	0.32	0.45	-1.53	0.51	-0.11	-0.51	0.49	0.74	22	0.44	2	11	5	4	11	0.285714285714286	0.357142857142857	0.142857142857143	0.285714285714286
2.46	hsa-miR-92b-3p	1.15	1.19	1.65	2.46	-3.47	1.08	0.85	0.23	0.35	0.57	0.47	0.27	0.73	0.39	0.52	-1.23	0.05	-4.27	1.77	0.95	0.82	0.28	2.26	22	0.2	3	3	11	1	15	0.0714285714285714	0.785714285714286	0.214285714285714	0.542857142857143
0.65	hsa-miR-125a-5p	0.57	-0.63	-1.34	0.65	-4.41	-0.72	0.21	-0.34	-0.83	-0.69	-1.49	-0.89	-0.34	-0.76	-0.31	-0.48	0.07	-5.19	0.1	-0.54	0.07	0.46	-0.37	22	0.19	4	16	2	6	12	0.428571428571429	0.142857142857143	0.285714285714286	0.214285714285714
1.01	hsa-miR-99b-5p	0.79	0.38	-0.8	1.01	-3.23	-0.05	0.47	-0.42	-0.28	-0.58	-1.29	-0.19	-0.02	-0.33	-0.42	-0.02	0.04	-4.23	0.85	-0.1	-0.2	0.19	0.75	22	0.16	5	15	3	5	13	0.357142857142857	0.214285714285714	0.357142857142857	0.271428571428571
1.29	hsa-miR-23a-3p	0.99	-0.17	0.92	1.29	0.78	0.94	0.39	-0.64	1.03	0.63	0.2	-0.15	0.15	0.01	-0.21	0.28	-0.4	1.04	1.02	0.51	-0.09	-0.02	1.15	22	0.14	6	7	7	3	16	0.214285714285714	0.5	0.428571428571429	0.45
2.08	hsa-miR-181d-5p	1.3	0.63	-0.51	2.08	1.22	0.72	0.26	-1.53	0.8	0.87	-0.36	0.2	0.65	-0.5	0.66	1.52	0.07	1.99	-0.15	0.46	0.4	0.63	1.02	22	0.0900000000000001	7	5	9	2	18	0.142857142857143	0.642857142857143	0.5	0.55
0.06	hsa-miR-5586-3p	0.02	0.02	0.02	0.06	0.01	0.03	0.01	0.01	0.01	0.01	-0.21	0.01	0	0.02	0.03	0.02	0.02	0.02	0.02	0.01	0.01	-0.02	0.03	22	0.03	8	2	12	10	30	0.714285714285714	0.857142857142857	0.571428571428571	0.757142857142857
0.23	hsa-miR-3926	-0.25	-0.4	-0.77	0.23	0.17	-0.09	-0.3	-0.31	-0.12	0.02	0.1	0.03	0.01	-0.61	0.21	-1.58	0.14	0.18	0.13	-0.09	-0.02	-0.39	-1.32	22	0.02	9	13	4	7	20	0.5	0.285714285714286	0.642857142857143	0.414285714285714
0.03	hsa-miR-6803-5p	0.01	0	0	0.03	-0.21	0.01	0	0.01	0	0	0	0	0	0.01	-0.06	0	0	0	0.01	0.01	0.01	0	0.01	22	0.02	10	2	13	13	36	0.928571428571429	0.928571428571429	0.714285714285714	0.864285714285714
0.04	hsa-miR-6822-3p	0	0.02	0	0.04	0.01	0	0	-0.03	0.01	0.01	-0.1	0	0.01	0	0.02	0.03	0	0	0.02	0.01	0.01	0	0.02	22	0.01	11	2	14	11	36	0.785714285714286	1	0.785714285714286	0.914285714285714
0.02	hsa-miR-7113-3p	0.01	0	0.01	0.02	-0.3	0	-0.01	0	0.01	0	-0.06	-0.01	0	0	0	0.01	0	0.01	0.01	0.01	0.01	-0.01	0.01	22	0.01	12	5	10	14	36	1	0.714285714285714	0.857142857142857	0.785714285714286
0.03	hsa-miR-4757-3p	0	-0.02	0.01	0.03	0.01	-0.01	-0.02	0	-0.02	0.01	0.01	0.01	0.02	-0.01	0	0.01	0	0	0	0	-0.08	-0.02	-0.01	22	0.01	13	8	6	12	31	0.857142857142857	0.428571428571429	0.928571428571429	0.621428571428571
0.09	hsa-miR-4647	0.07	0.05	0.08	0.09	-0.09	0.03	0.01	0	-0.07	0.03	-0.01	0.03	-0.02	0.03	-0.01	-0.18	0.01	0.06	-0.03	0.05	0.06	0.02	0.08	22	0.01	14	7	8	9	31	0.642857142857143	0.571428571428571	1	0.707142857142857

## Sheet: COAD
SELECTED DISEASE: MIRNA_FC_COAD	MIRNA	BLCA	BRCA	CESC	CHOL	COAD	ESCA	HNSC	KICH	KIRC	KIRP	LGG	LIHC	LUAD	LUSC	PAAD	PCPG	PRAD	READ	SKCM	STAD	THCA	THYM	UCEC	RANK	Difference	RANK_diff	neg	RANK_neg	RANK_exp	RANK_COMBINED	RANK_exp_d	RANK_neg_d	RANK_diff_d	INDEX
2.73	hsa-miR-143-3p	-2.56	-1.47	-2.63	0.67	2.73	-0.48	-1.33	-1.53	0.4	-2.28	-2.04	-0.58	-1.96	-1.5	-0.23	-0.27	-1.04	2.09	-1.38	-1.38	-3.14	-0.72	-2.75	22	0.64	5	19	2	21	28	0.368421052631579	0.0350877192982456	0.087719298245614	0.0842105263157895
4.99	hsa-miR-101-3p	0.49	-0.29	-1.13	-2.29	4.99	-0.42	-1.91	-0.01	0.89	-0.25	-0.92	-1.48	-0.01	-1.94	-0.26	-0.55	-0.08	4.69	-1.55	-0.23	0.88	-0.33	-1.52	22	0.3	18	18	3	4	25	0.0701754385964912	0.0526315789473684	0.315789473684211	0.133333333333333
1.67	hsa-let-7c-3p	-0.88	-1.7	-0.51	-2.46	1.67	0.06	-0.73	-1.41	-0.81	-0.9	0.31	-1.78	0.84	0.37	-0.1	-2.39	0.64	-0.14	-1.23	-0.33	-0.41	-0.71	-0.85	22	0.83	4	17	5	35	44	0.614035087719298	0.087719298245614	0.0701754385964912	0.135087719298246
0.89	hsa-miR-145-3p	-2	-1.65	-2.92	-0.14	0.89	-1.21	-1.24	-1.71	0.44	-2.42	-1.68	-1.06	-1.04	-1.36	-0.79	-0.42	-0.93	-0.21	-1.82	-1.85	-1.94	-0.61	-2.55	22	0.45	12	21	1	42	55	0.736842105263158	0.0175438596491228	0.210526315789474	0.147368421052632
5.1	hsa-miR-126-5p	0.84	-1.25	-0.43	-0.92	5.1	0.38	-0.9	-0.34	1.02	-2	-1.44	-0.42	-0.3	-1.64	-1.37	-0.71	0.21	4.7	-1.22	0.5	-0.8	-0.8	-0.52	22	0.399999999999999	14	16	8	3	25	0.0526315789473684	0.140350877192982	0.245614035087719	0.163157894736842
0.77	hsa-miR-654-3p	-0.72	-1.19	-0.92	-0.75	0.77	0.01	-1.64	-1.89	-0.48	-1.7	-2.46	-1.57	0.17	0.53	-0.69	-1.06	-0.55	0.27	-0.54	-0.16	-0.01	-1.15	-0.72	22	0.24	21	18	4	44	69	0.771929824561403	0.0701754385964912	0.368421052631579	0.229824561403509
4.99	hsa-miR-582-3p	-0.03	0.15	0.29	-1.45	4.99	-0.12	-0.22	2.3	0.21	-1.14	-2.57	-0.65	0.9	-0.15	0.04	1.38	0.68	3.22	0.03	-0.09	1.46	-0.68	-0.24	22	1.77	1	11	21	5	27	0.087719298245614	0.368421052631579	0.0175438596491228	0.235087719298246
3.42	hsa-miR-127-5p	1.13	0.04	-0.38	-0.03	3.42	0.71	-0.52	-2.25	-1	-2.31	-3.08	-1.26	2.31	1.41	-0.76	0.25	-0.03	2.84	-0.34	0.72	0.54	-0.74	-0.49	22	0.58	9	13	16	13	38	0.228070175438596	0.280701754385965	0.157894736842105	0.23859649122807
2.38	hsa-miR-101-5p	0.45	-0.7	-1.25	-0.94	2.38	-0.4	-1.06	-0.85	-0.31	-1.08	-1.26	-0.93	0.3	-1.08	-0.61	-0.32	0.25	2.16	-0.56	-0.44	0.49	-0.43	-1.74	22	0.22	24	17	6	28	58	0.491228070175439	0.105263157894737	0.421052631578947	0.23859649122807
2.4	hsa-miR-376c-3p	-0.14	-1.02	-1.01	-0.18	2.4	0.12	-1.42	-1.32	-0.63	-1.4	-1.83	-1.36	0.39	0.35	-0.82	-1.69	-0.04	2.14	-0.38	0.1	0.63	-0.57	-1.06	22	0.26	19	16	9	26	54	0.456140350877193	0.157894736842105	0.333333333333333	0.240350877192982
2.09	hsa-miR-24-1-5p	0.28	-0.05	-0.6	-1.16	2.09	-0.49	0.02	-1.52	-0.83	-1.66	-1.82	-1.24	0.9	0.18	-0.7	-0.13	-0.03	1.71	0.19	-0.45	0.06	0.03	-1.1	22	0.38	15	14	13	33	61	0.578947368421053	0.228070175438596	0.263157894736842	0.273684210526316
3.41	hsa-miR-199b-5p	0.18	-1.34	-0.54	2.55	3.41	0.25	-1.05	-2.03	-1.87	-1.9	-0.72	-0.19	1.4	-0.28	0.46	-2.09	1.14	3.04	0.78	0.44	-3.09	-2.67	-0.53	22	0.37	16	13	17	14	47	0.245614035087719	0.298245614035088	0.280701754385965	0.287719298245614
0.28	hsa-miR-133a-5p	-0.66	-0.22	-1.22	0.13	0.28	-0.67	-1.63	-0.11	-0.09	-0.09	-0.3	0	-0.07	-0.27	-0.2	0.06	-0.37	0.05	0.04	-0.96	-0.51	-0.16	-0.82	22	0.15	28	17	7	50	85	0.87719298245614	0.12280701754386	0.491228070175439	0.308771929824561
3.23	hsa-miR-152-3p	-0.06	-0.28	0.11	-1.41	3.23	0.61	-0.35	-1.11	0.26	-0.1	-0.42	-0.95	0.19	0.56	0.22	-0.18	-0.63	3.04	0.51	-0.34	-0.84	-1.19	-0.8	22	0.19	27	14	15	15	57	0.263157894736842	0.263157894736842	0.473684210526316	0.326315789473684
2.31	hsa-miR-495-3p	-0.24	-1.4	-1.02	0.28	2.31	-0.22	-1.24	-1.26	-0.31	-1.09	-3.78	-0.51	0.54	0.28	-0.77	0.31	0.5	2.1	-0.72	0.02	0.69	-0.56	-0.73	22	0.21	26	14	14	30	70	0.526315789473684	0.245614035087719	0.456140350877193	0.336842105263158
2.7	hsa-miR-582-5p	0.57	0.21	0.7	-0.98	2.7	-0.25	0	1.75	-0.05	-0.97	-2.96	-0.57	0.74	0.06	-0.21	0.41	0.31	2.09	-0.56	0.07	1.73	-0.35	-0.19	22	0.61	7	10	26	22	55	0.385964912280702	0.456140350877193	0.12280701754386	0.349122807017544
1.79	hsa-miR-27a-5p	-0.03	-1.15	1.33	1.04	1.79	0.98	0.43	-1.55	0.49	-0.4	-0.57	-0.67	-0.86	-1.05	0.04	-0.16	0.4	0.9	0.92	0.57	-1.51	-1.42	0.35	22	0.46	11	11	22	34	67	0.596491228070175	0.385964912280702	0.192982456140351	0.349122807017544
0.25	hsa-miR-665	-0.1	-0.29	-0.09	0.14	0.25	0.01	-0.25	-0.04	-0.03	-0.07	0.04	-0.22	0.14	0.09	-0.06	-0.93	-0.06	-0.42	-0.21	-0.04	0.11	-0.07	-0.11	22	0.11	30	16	10	52	92	0.912280701754386	0.175438596491228	0.526315789473684	0.354385964912281
5.49	hsa-miR-542-3p	1.15	0.39	-0.39	-1.32	5.49	0.83	0.63	-1.34	0.44	-1.35	0.01	-1.29	1.27	0.1	-0.86	-3	-0.34	4.91	1.78	1.23	0.17	0.24	-2.01	22	0.58	8	9	30	2	40	0.0350877192982456	0.526315789473684	0.140350877192982	0.36140350877193
4.38	hsa-miR-374a-5p	0.45	-0.24	0.28	-0.25	4.38	0.01	-0.62	-0.08	0.7	0.21	-0.64	0.03	-0.41	-0.31	-0.72	-0.87	-0.03	4.3	-0.47	0.15	1.07	-0.66	-0.07	22	0.0800000000000001	32	13	18	7	57	0.12280701754386	0.315789473684211	0.56140350877193	0.370175438596491
2.39	hsa-miR-598-3p	0.68	-0.1	0.57	0.94	2.39	-0.36	-0.46	0.88	0.01	-0.52	-2.29	-0.4	-0.92	-1.03	-0.78	2.05	0.42	1.32	-0.01	-0.24	1.62	0.05	0.24	22	0.34	17	11	23	27	67	0.473684210526316	0.403508771929825	0.298245614035088	0.378947368421053
4.19	hsa-miR-335-5p	1.37	-2.26	0.12	0.11	4.19	0.92	-0.92	-2.15	-1.5	-0.99	-1.13	-1.43	-0.2	0.01	-0.88	-0.43	0.75	4.12	-0.69	0.66	-0.84	-0.45	0.54	22	0.0700000000000003	34	13	19	10	63	0.175438596491228	0.333333333333333	0.596491228070175	0.396491228070175
4.33	hsa-miR-708-3p	2.51	0.52	0.79	1.75	4.33	1.13	1.31	-0.92	0.87	-0.45	-0.3	-0.23	3.13	2.88	-0.23	-2.49	1.51	3.03	0.05	1.45	-0.37	-1.1	0.67	22	1.2	2	8	36	8	46	0.140350877192982	0.631578947368421	0.0350877192982456	0.403508771929825
7.45	hsa-miR-374a-3p	0.5	0.3	0.46	-0.81	7.45	0.26	-0.32	0.02	1.23	0.41	0.16	-0.2	0.57	-0.06	-0.36	-0.92	0.6	6.31	-0.14	0.08	0.87	-0.22	0.05	22	1.14	3	8	37	1	41	0.0175438596491228	0.649122807017544	0.0526315789473684	0.407017543859649
2.75	hsa-miR-218-5p	-0.57	-1.03	-1.58	1.3	2.75	-0.47	-1.06	2.07	-0.57	-0.72	-4.49	-0.39	-0.93	-1.89	-0.64	0.72	-0.06	2.73	-0.8	-0.94	0.81	-0.98	0.38	22	0.02	50	16	11	20	81	0.350877192982456	0.192982456140351	0.87719298245614	0.414035087719298
4.67	hsa-miR-32-5p	2.06	1.25	2.68	-0.2	4.67	0.42	-0.27	-0.49	0.72	-0.27	-0.82	0.08	0.48	-0.12	-1.11	-1.6	0.86	4.46	-1.47	0.68	1.48	-0.41	1.59	22	0.21	25	10	27	6	58	0.105263157894737	0.473684210526316	0.43859649122807	0.426315789473684
2.61	hsa-miR-450a-5p	1.71	0.17	0.21	-0.74	2.61	0.54	1.4	-1.16	-0.09	-1.59	0.32	-1.46	1.76	0.84	-1.47	-2.31	-0.02	2.2	1	0.92	0.14	0.27	-1.57	22	0.41	13	9	31	23	67	0.403508771929825	0.543859649122807	0.228070175438596	0.435087719298246
1.32	hsa-miR-27b-5p	0.36	0.52	0.22	-0.28	1.32	0.62	0.55	-1.14	-0.53	-0.6	-1.52	-0.06	0.91	0.9	-0.2	-0.32	-0.01	1.1	0.68	0.11	-0.19	0.3	-0.69	22	0.22	23	11	24	37	84	0.649122807017544	0.421052631578947	0.403508771929825	0.43859649122807
0.42	hsa-miR-27b-3p	0.18	-0.09	-0.09	-0.96	0.42	0.07	-0.75	-1.27	-0.68	-0.85	-2.06	-0.81	0.22	0.03	-0.42	-0.39	-0.69	0.41	0.04	-0.6	-0.39	0.27	-1	22	0.01	55	15	12	47	114	0.824561403508772	0.210526315789474	0.964912280701754	0.498245614035088
4.23	hsa-miR-153-5p	1.04	0.12	0.85	0.15	4.23	-1.24	0.29	0.1	0.95	-0.72	-0.48	-0.95	2.89	1.08	0.64	3.77	2.39	3.73	-1.82	0.65	0.29	-1.31	-0.36	22	0.46	10	7	42	9	61	0.157894736842105	0.736842105263158	0.175438596491228	0.510526315789474
1.28	hsa-miR-33a-3p	0.96	0.35	1.05	-1.18	1.28	0.18	0.15	0.08	-0.19	-0.34	-0.84	-0.47	0.28	0.4	-0.87	-0.55	0.25	0.97	-0.06	0.28	0.5	-0.25	0.72	22	0.23	22	9	32	38	92	0.666666666666667	0.56140350877193	0.385964912280702	0.519298245614035
0.4	hsa-miR-6733-3p	0.17	0.06	0.01	-0.1	0.4	-0.04	-0.07	-0.07	0.16	0.07	-0.61	-0.1	0.21	-0.07	-0.09	0	-0.02	0.29	-0.07	0.15	0.14	0.07	0.14	22	0.11	29	10	28	48	105	0.842105263157895	0.491228070175439	0.508771929824561	0.531578947368421
3.04	hsa-miR-29a-5p	1.1	0.36	0.06	-0.01	3.04	0.43	0.36	0.22	-0.17	0.04	-0.75	-0.06	1.72	0.29	-0.56	-0.37	0.35	2.41	0.54	0.79	0.85	0.24	0.02	22	0.63	6	6	45	17	68	0.298245614035088	0.789473684210526	0.105263157894737	0.535087719298246
3.01	hsa-miR-30b-5p	0.78	-0.3	0.01	0.63	3.01	-0.49	-0.36	0.32	-0.81	-1.29	-0.68	-0.52	0.06	-1.39	-0.67	-0.04	1.15	2.97	0.63	0.14	0.42	-0.44	0.47	22	0.0399999999999996	46	11	25	18	89	0.315789473684211	0.43859649122807	0.807017543859649	0.536842105263158
2.36	hsa-miR-26a-2-3p	0.49	0	0.29	-0.09	2.36	0.31	-0.32	-0.19	0.04	-0.51	-0.47	-0.39	0.42	0.26	-0.72	-0.15	0.11	2.26	0.25	0.11	1.02	-0.14	0.14	22	0.1	31	9	33	29	93	0.508771929824561	0.578947368421053	0.543859649122807	0.56140350877193
0.49	hsa-miR-376a-2-5p	0.17	-0.2	0.2	-0.03	0.49	0.2	-0.18	-0.08	-0.17	-0.25	-0.61	-0.57	0.16	0.27	-0.45	-1.21	-0.08	0.48	0.04	0.05	0.24	-0.06	-0.04	22	0.01	53	13	20	45	118	0.789473684210526	0.350877192982456	0.929824561403509	0.568421052631579
3.19	hsa-miR-452-3p	1.59	-1.38	2.15	0.75	3.19	1.65	1.02	-0.22	1.39	-0.14	0.03	1.41	0.73	1.49	-0.51	0.18	-0.12	3.13	-0.91	0.43	-1.36	-0.23	0.65	22	0.0600000000000001	36	8	39	16	91	0.280701754385965	0.684210526315789	0.631578947368421	0.628070175438596
3.82	hsa-miR-628-5p	0.6	0.46	0.85	-0.43	3.82	-0.33	-0.29	-0.46	0.39	0.22	-2.61	-0.63	1.34	1.34	-0.74	1.53	-0.34	3.8	0.13	0.19	1.15	-0.42	1.73	22	0.02	49	9	34	11	94	0.192982456140351	0.596491228070175	0.859649122807018	0.635087719298246
2.2	hsa-miR-16-1-3p	1.63	1.03	1.95	-0.68	2.2	1.02	0.71	0.41	0.98	0.42	-0.1	0.34	0.95	-0.12	-0.43	-0.68	0.38	1.9	0.71	1	0.68	0.51	1.35	22	0.25	20	5	46	31	97	0.543859649122807	0.807017543859649	0.350877192982456	0.643859649122807
0.78	hsa-miR-652-5p	0.55	0.25	0.33	0.04	0.78	0.26	0.22	-0.1	0.03	-0.12	-0.15	-0.03	0.23	0	-0.46	0.13	-0.04	0.71	0.36	0.53	-0.61	-0.14	0.42	22	0.0700000000000001	35	8	38	43	116	0.754385964912281	0.666666666666667	0.614035087719298	0.659649122807018
0.18	hsa-miR-4762-3p	0.11	-0.02	0.15	-0.01	0.18	-0.01	0.06	-0.04	0.08	-0.03	-0.04	0.04	0.09	0.15	-0.27	-0.19	0.05	0.16	-0.05	0.06	0.15	-0.1	0.01	22	0.02	51	10	29	54	134	0.947368421052632	0.508771929824561	0.894736842105263	0.668421052631579
2.1	hsa-miR-338-3p	0.43	0.1	0.44	0.62	2.1	-1.16	-0.95	-1.02	0.8	-1.45	-2.83	0.56	-0.08	-2.51	0.51	1.43	0.28	2.09	0.53	0.17	-0.5	-0.31	0.36	22	0.0100000000000002	52	9	35	32	119	0.56140350877193	0.614035087719298	0.912280701754386	0.698245614035088
1.01	hsa-miR-4772-5p	0.27	0.08	0.97	-0.74	1.01	0.46	0.4	-0.05	0.55	0.27	-0.17	-0.34	0.1	-0.17	-0.78	0	0.11	0.89	0.52	0.27	-0.03	-0.24	0.4	22	0.04	42	8	40	40	122	0.701754385964912	0.701754385964912	0.736842105263158	0.712280701754386
2.48	hsa-miR-653-5p	1.23	-0.25	0.83	0.17	2.48	0.4	-0.83	-1.06	0.67	-1.29	-1.49	0.3	1.3	-0.18	0.09	-0.31	0.49	2.45	0.36	0.65	0.69	-0.13	2.16	22	0.0299999999999998	48	8	41	25	114	0.43859649122807	0.719298245614035	0.842105263157895	0.728070175438596
1.08	hsa-miR-4791	0.22	0.22	0.32	-0.4	1.08	0.12	-0.35	-0.21	0.11	0.06	0.19	-0.39	0.33	0.38	-0.04	0.12	0.09	1.04	-0.08	0.1	0.66	-0.22	0.45	22	0.04	41	7	43	39	123	0.684210526315789	0.754385964912281	0.719298245614035	0.736842105263158
1	hsa-miR-491-3p	0.44	-0.03	0.19	-0.13	1	0.22	-0.05	0.12	0.08	0.09	-2.07	0.07	0.51	0.42	-0.01	0.07	0.39	0.92	0.15	0.02	0.15	0.19	0.79	22	0.08	33	5	47	41	121	0.719298245614035	0.824561403508772	0.578947368421053	0.740350877192982
2.49	hsa-miR-4677-3p	1.3	0.86	1.21	0.24	2.49	0.86	0.6	-0.28	1.11	0.82	-0.84	0.52	1.18	0.59	-0.36	-0.78	0.74	2.43	0.8	1.14	0.56	-0.11	1.2	22	0.0600000000000001	37	5	48	24	109	0.421052631578947	0.842105263157895	0.649122807017544	0.742105263157895
2.88	hsa-miR-301a-3p	2.28	1.36	1.5	1.1	2.88	1.2	1.67	-0.98	0.54	0.31	-0.31	0.74	2.05	1.32	-0.58	2.24	0.36	2.83	-0.52	1.1	0.8	-0.19	1.78	22	0.0499999999999998	39	5	49	19	107	0.333333333333333	0.859649122807018	0.684210526315789	0.754385964912281
3.53	hsa-miR-15b-3p	2.11	1.25	3.3	0.47	3.53	1.47	1.07	0.75	1.7	0.42	-0.64	0.23	0.64	0.89	-0.75	-0.08	0.54	3.48	0.64	0.96	1.01	-0.79	3.03	22	0.0499999999999998	38	4	53	12	103	0.210526315789474	0.929824561403509	0.666666666666667	0.778947368421053
1.59	hsa-miR-181b-2-3p	1.01	0.55	1.11	0.58	1.59	0.43	0.57	-0.38	0.71	0.1	0.3	-0.26	1.04	0.75	-0.71	-0.07	-0.35	1.55	0.81	0.58	0.29	1.38	1.24	22	0.04	40	5	50	36	126	0.631578947368421	0.87719298245614	0.701754385964912	0.8
0.48	hsa-miR-548au-3p	0.31	0.26	0.34	-0.13	0.48	0.18	0.2	-0.01	0.09	0.02	0.05	0.01	0.28	0.39	-0.15	-0.03	0.07	0.47	-0.16	0.22	-0.3	-0.04	0.36	22	0.01	54	7	44	46	144	0.807017543859649	0.771929824561403	0.947368421052632	0.828070175438596
0.24	hsa-miR-548t-5p	0.1	0.12	0.18	0.08	0.24	-0.04	0.01	0.02	0.02	0.05	-0.07	-0.01	0.14	0.12	0.12	0.02	0.2	-0.1	0.17	0.1	-0.53	0.1	0.2	22	0.04	45	5	51	53	149	0.929824561403509	0.894736842105263	0.789473684210526	0.866666666666667
0.4	hsa-miR-3654	0.16	0.12	0.11	0.03	0.4	0.21	0.03	0.07	0.15	0.02	0.05	0.05	0.09	0.18	0.07	-0.21	0.06	0.36	0.29	0.18	-0.07	-0.01	0.28	22	0.04	43	3	55	49	147	0.859649122807018	0.964912280701754	0.754385964912281	0.891228070175439
0.13	hsa-miR-4519	0.03	0.07	0.05	0.02	0.13	0.03	0.05	0.01	0.02	0.01	0.02	-0.02	0.09	0.07	-0.03	0.02	0.01	0.07	0.08	0.03	-0.01	0.05	0.06	22	0.04	44	3	56	55	155	0.964912280701754	0.982456140350877	0.771929824561403	0.917543859649123
0.27	hsa-miR-2115-3p	0.09	0.07	0.06	0.14	0.27	0.16	0.13	0.02	0.04	0.07	0	0.03	0	0.03	-0.1	0.06	0.24	0.23	0.13	0.23	0.06	-0.04	0.18	22	0.03	47	2	57	51	155	0.894736842105263	1	0.824561403508772	0.936842105263158
0.08	hsa-miR-1278	0.07	0.04	-0.01	0.07	0.08	0.03	-0.02	-0.01	0.02	0.02	0.02	0.04	0.04	0.02	0.04	-0.23	0.01	0.05	0.07	0.04	0.04	-0.03	0.05	22	0.01	57	5	52	56	165	0.982456140350877	0.912280701754386	1	0.945614035087719
0.04	hsa-miR-4419b	0.02	0.02	0.03	0.01	0.04	-0.03	0.01	-0.04	-0.02	0.01	0.01	0	0.02	0.02	0	0.01	0.01	0.02	0.01	0.02	0.03	-0.01	0	22	0.01	56	4	54	57	167	1	0.947368421052632	0.982456140350877	0.963157894736842

## Sheet: LIHC
SELECTED DISEASE: MIRNA_FC_LIHC	MIRNA	BLCA	BRCA	CESC	CHOL	COAD	ESCA	HNSC	KICH	KIRC	KIRP	LGG	LIHC	LUAD	LUSC	PAAD	PCPG	PRAD	READ	SKCM	STAD	THCA	THYM	UCEC	RANK	Difference	RANK_diff	neg	RANK_neg	RANK_exp	RANK_COMBINED	RANK_exp_d	RANK_neg_d	RANK_diff_d	INDEX
0.98	hsa-miR-216b-5p	0.13	-0.1	0.1	-1.54	0	-0.16	-0.11	-0.87	-1.18	-1.46	0.04	0.98	0.31	0.14	-1.3	0.4	-0.04	-0.36	-0.21	0.11	-0.01	-0.04	0.3	22	0.58	2	13	1	1	4	0.1	0.1	0.2	0.13
0.94	hsa-miR-216a-3p	0.11	0.01	0.06	-0.64	0.26	0.04	-0.06	-0.27	-0.33	-0.51	0.08	0.94	0.13	0.1	-0.8	0.19	0	-0.5	0.05	0.12	-0.13	0.08	0.17	22	0.68	1	8	3	2	6	0.2	0.3	0.1	0.23
0.63	hsa-miR-2114-5p	-0.05	0.34	0.17	-0.08	0.22	-0.18	-0.15	-0.05	0.14	-0.12	0.4	0.63	0.07	-0.16	0.27	-2	-0.15	0.24	0.03	-0.06	0.47	-0.08	-0.04	22	0.16	4	12	2	4	10	0.4	0.2	0.4	0.28
0.68	hsa-miR-3923	0.13	0	0.07	-0.11	0.05	0.17	0	0.04	0.02	0.06	-0.22	0.68	0.06	0.16	-0.19	0.04	-0.01	0.07	-0.17	0.05	-0.6	-0.03	0.12	22	0.51	3	7	4	3	10	0.3	0.4	0.3	0.36
0.54	hsa-miR-3144-3p	0.36	0	0.17	0.09	0.22	0.2	0.22	0.45	-0.01	-0.02	-0.11	0.54	0.11	0.18	0.08	-0.23	-0.02	0.22	0.28	0.09	0.07	-0.01	0.13	22	0.09	6	6	6	5	17	0.5	0.6	0.6	0.59
0.11	hsa-miR-3681-5p	0.04	0.03	0.1	0.03	0.03	0.02	0.06	-0.02	0.09	0.02	-0.14	0.11	0.08	0.05	-0.3	0.01	0.01	0.01	-0.09	-0.02	-0.22	-0.13	0.02	22	0.01	9	7	5	8	22	0.8	0.5	0.9	0.65
0.17	hsa-miR-4739	0.04	0.07	0.04	-0.19	-0.32	0.07	0.07	-0.03	0.08	0	0.01	0.17	0.03	0.04	-0.03	0.01	0.01	0.03	0.09	0.07	-0.08	0	0.07	22	0.08	7	5	7	7	21	0.7	0.7	0.7	0.7
0.42	hsa-miR-466	0.14	0.02	0.04	0.01	0.13	0.05	0.01	0.29	0.03	0.03	0.01	0.42	0.07	0.14	0.02	-0.47	0.01	0.2	0.2	0.04	0.04	0.01	-0.02	22	0.13	5	2	10	6	21	0.6	1	0.5	0.81
0.09	hsa-miR-548b-5p	0.02	0.03	-0.08	-0.05	0	0.03	0	0.01	0.01	-0.01	-0.11	0.09	0.04	0.03	0.01	0.02	0.02	0	0.02	0.01	0.01	0.03	0.02	22	0.05	8	4	8	9	25	0.9	0.8	0.8	0.81
0.06	hsa-miR-3925-3p	0.01	0.01	-0.02	0.05	0.03	0.03	0.01	0.01	0	0.02	-0.03	0.06	0.01	0	0.01	0.01	0	0.02	0.04	0.01	-0.23	0.01	0.02	22	0.01	10	3	9	10	29	1	0.9	1	0.94

## Sheet: LUAD
SELECTED DISEASE: MIRNA_FC_LUAD	MIRNA	BLCA	BRCA	CESC	CHOL	COAD	ESCA	HNSC	KICH	KIRC	KIRP	LGG	LIHC	LUAD	LUSC	PAAD	PCPG	PRAD	READ	SKCM	STAD	THCA	THYM	UCEC	RANK	Difference	RANK_diff	neg	RANK_neg	RANK_exp	RANK_COMBINED	RANK_exp_d	RANK_neg_d	RANK_diff_d	INDEX
2.08	hsa-miR-143-5p	0.34	-0.81	-1.21	0.35	0.34	-0.28	0.62	-1.61	0.67	-2.22	-0.91	-0.37	2.08	0.72	-0.83	-0.14	-0.9	-0.72	-2.06	-0.87	-2.29	-0.35	-1.29	22	1.36	1	16	2	3	6	0.130434782608696	0.0869565217391304	0.0434782608695652	0.0782608695652174
1.61	hsa-let-7a-2-3p	-0.07	-0.99	-0.27	-0.51	-1.32	0.16	0.15	-0.8	-0.29	-0.94	0.28	-0.91	1.61	0.41	0.33	-1.48	0.02	-2.14	0.55	-0.16	-0.97	-0.88	-0.46	22	1.06	3	15	4	5	12	0.217391304347826	0.173913043478261	0.130434782608696	0.165217391304348
1.32	hsa-miR-199a-5p	0.55	-0.29	-1.26	-0.31	0.05	0.57	-0.35	-3.44	-1.68	-2.76	-1.2	-1.94	1.32	-0.02	-0.2	-2.82	0.55	0.02	-0.33	0.36	-2.64	-1.14	-0.92	22	0.75	5	16	3	8	16	0.347826086956522	0.130434782608696	0.217391304347826	0.178260869565217
1.73	hsa-miR-26b-3p	1.65	-0.42	0.88	-1.07	-0.54	-0.19	0.46	-1.27	0.18	-0.69	0.04	-1.22	1.73	0.29	-0.6	-0.56	0.41	-0.73	-0.73	0.18	-0.01	-0.69	0.59	22	0.85	4	13	5	4	13	0.173913043478261	0.217391304347826	0.173913043478261	0.2
2.31	hsa-miR-1287-3p	1.58	0.07	0.51	-0.43	-0.16	0	0.55	-1.09	0.33	0.48	-0.94	-0.48	2.31	0.84	-0.41	-1.46	0.13	0.31	-0.18	0.41	-0.23	-0.24	1.08	22	1.23	2	10	11	2	15	0.0869565217391304	0.478260869565217	0.0869565217391304	0.321739130434783
0.69	hsa-miR-154-5p	0.1	-0.92	-0.63	-0.02	-0.52	0.11	-0.79	-1.26	-1.01	-1.37	-2.79	-1.07	0.69	0.65	-0.92	0.37	-0.06	-0.08	-0.74	-0.03	0.39	-0.77	-0.68	22	0.0399999999999999	18	17	1	16	35	0.695652173913043	0.0434782608695652	0.782608695652174	0.330434782608696
0.92	hsa-miR-5698	-0.04	0.1	0.23	-0.02	-1.22	0.12	-0.28	-0.14	0.16	-0.07	-0.04	0	0.92	-0.04	-0.03	-0.06	0.02	-1.99	0.48	0.34	-0.7	0.18	0.54	22	0.38	7	12	8	14	29	0.608695652173913	0.347826086956522	0.304347826086957	0.360869565217391
1.08	hsa-miR-214-5p	0.84	0.14	-0.71	0.18	-0.5	0.96	0.28	-2.38	-1.09	-2.19	-0.1	-1.66	1.08	0.56	-0.47	-2.23	0.05	-0.79	0.3	0.62	-1.83	-1.14	-0.42	22	0.12	13	13	6	10	29	0.434782608695652	0.260869565217391	0.565217391304348	0.369565217391304
0.99	hsa-miR-382-5p	0.41	-0.61	-0.63	0.39	0.34	0.59	-0.45	-1.39	-0.13	-1.01	-3.08	-0.54	0.99	0.65	-0.27	0.77	0	0.22	-0.03	0.81	0.38	-0.59	-0.29	22	0.18	10	12	9	13	32	0.565217391304348	0.391304347826087	0.434782608695652	0.421739130434783
1.06	hsa-miR-758-3p	0.41	-1.04	-0.67	-0.53	0.42	0.82	-0.45	-1.29	-0.58	-1.16	-2.85	-1.29	1.06	0.45	-0.26	0.5	-0.22	0.96	0.61	0.48	0.23	-0.52	-0.73	22	0.1	15	13	7	12	34	0.521739130434783	0.304347826086957	0.652173913043478	0.430434782608696
3.05	hsa-miR-3607-3p	1.95	0.3	1.23	-1.13	0.57	0.29	1.07	0.74	0.21	-0.52	0.68	-2.1	3.05	1.51	-0.06	-0.62	1.07	2.6	0.83	0.8	1.24	-0.7	1.19	22	0.45	6	6	16	1	23	0.0434782608695652	0.695652173913043	0.260869565217391	0.5
0.62	hsa-miR-4788	0.23	-0.26	0.39	-0.25	0.1	0.09	0.37	-0.21	0.01	-0.11	0.12	-0.54	0.62	0.24	0.03	0.04	-0.01	0.16	0.04	0.14	-0.12	-0.12	0.27	22	0.23	9	8	12	17	38	0.739130434782609	0.521739130434783	0.391304347826087	0.504347826086956
1.07	hsa-miR-548v	0.53	0.25	0.51	-0.62	0.37	-0.22	0.27	0.16	-0.04	-0.21	-1.16	-0.08	1.07	0.86	-0.71	-1.29	0.22	0.94	0.14	0.62	0.86	0.13	0.92	22	0.13	11	8	13	11	35	0.478260869565217	0.565217391304348	0.478260869565217	0.530434782608696
1.36	hsa-miR-539-5p	0.34	-0.89	-0.56	0.6	-0.39	-0.11	-0.11	-1.03	-0.81	-1.29	-3.2	-0.29	1.36	1.26	-0.65	1.34	0.11	0.58	0.54	0.24	0.9	-0.19	0.17	22	0.02	21	12	10	7	38	0.304347826086957	0.434782608695652	0.91304347826087	0.565217391304348
1.23	hsa-miR-625-5p	0.81	0.63	1.1	0.37	0.18	-0.02	0.16	-0.13	0.39	0.78	-1.58	-0.23	1.23	0.74	-0.5	0.8	0.26	0.95	-2.6	0.67	0.06	0.06	0.83	22	0.13	12	6	17	9	38	0.391304347826087	0.739130434782609	0.521739130434783	0.639130434782609
0.44	hsa-miR-3617-3p	-0.05	0.04	0.03	0.01	0.13	-0.08	0.02	0.01	0.06	0.02	0.03	0	0.44	0.02	0.1	0.01	-0.02	0.11	-0.32	0.03	-0.05	0.02	0.02	22	0.31	8	5	18	18	44	0.782608695652174	0.782608695652174	0.347826086956522	0.652173913043478
0.18	hsa-miR-4736	0.03	0.08	0.08	-0.12	-0.02	0.03	0.02	-0.03	0.02	0.01	-0.06	-0.07	0.18	0.08	0	0	-0.02	0.11	-0.5	0	0.02	-0.04	0.03	22	0.07	16	8	14	20	50	0.869565217391304	0.608695652173913	0.695652173913043	0.660869565217391
0.21	hsa-miR-489-5p	0.04	-0.11	0.02	-0.02	0.07	0.02	-0.03	-0.22	0.11	-0.42	0.02	0	0.21	0.02	-0.05	0.06	0.01	0.05	0.06	-0.02	0.06	-0.04	0.15	22	0.06	17	8	15	19	51	0.826086956521739	0.652173913043478	0.739130434782609	0.695652173913043
1.51	hsa-miR-29b-1-5p	0.9	0.19	0.16	-0.04	1.22	0.4	1.03	0.43	0.2	0.02	-0.61	-0.37	1.51	0.65	-0.62	-0.38	0.49	0.46	1.4	0.9	0.17	0.09	0.23	22	0.11	14	5	19	6	39	0.260869565217391	0.826086956521739	0.608695652173913	0.704347826086956
0.75	hsa-miR-34a-3p	0.7	0.2	0.46	0.34	0.55	0.51	0.07	-0.2	0.56	0.68	-0.04	0.43	0.75	-0.06	0.27	-0.4	0.09	0.47	0.58	0.47	0.67	0.72	0.61	22	0.03	19	4	21	15	55	0.652173913043478	0.91304347826087	0.826086956521739	0.860869565217391
0.12	hsa-miR-4306	0.04	0.05	0.08	0.09	0.03	0.02	-0.03	0.05	0.05	0.02	0.02	-0.01	0.12	0	0.06	0.03	-0.01	0.03	-0.27	0.03	-0.05	0	0.02	22	0.03	20	5	20	21	61	0.91304347826087	0.869565217391304	0.869565217391304	0.873913043478261
0.09	hsa-miR-3186-5p	0	0.03	0.05	0.04	0.01	-0.02	0.03	0.01	0.01	0	0.01	0.02	0.09	0	0.02	0.01	0	0	0.07	0.03	0.06	0.01	0.03	22	0.02	22	1	22	22	66	0.956521739130435	0.956521739130435	0.956521739130435	0.956521739130435
0.06	hsa-miR-6787-3p	0.05	0.01	0.04	0.02	0.02	0	0.02	0.01	0.02	0.03	0	0	0.06	0.02	0.01	0.01	0	-0.3	0.04	0.03	0	0	0.05	22	0.01	23	1	23	23	69	1	1	1	1

## Sheet: PAAD
SELECTED DISEASE: MIRNA_FC_PAAD	MIRNA	BLCA	BRCA	CESC	CHOL	COAD	ESCA	HNSC	KICH	KIRC	KIRP	LGG	LIHC	LUAD	LUSC	PAAD	PCPG	PRAD	READ	SKCM	STAD	THCA	THYM	UCEC	RANK	Difference	RANK_diff	neg	RANK_neg	RANK_exp	RANK_COMBINED	RANK_exp_d	RANK_neg_d	RANK_diff_d	INDEX
1.04	hsa-miR-100-5p	-1.5	-2.08	-2.84	-1.29	-0.54	-0.69	-1.87	-0.33	0.11	-1.17	-0.92	-0.79	-0.01	-1.67	1.04	-2.91	-0.24	-0.2	-0.42	-0.88	-0.99	-1.16	-2.88	22	0.93	1	21	2	3	6	0.25	0.166666666666667	0.0833333333333333	0.15
0.54	hsa-miR-125b-2-3p	-1.57	-1.97	-1.63	-2.46	-2.36	-0.02	-1.78	-0.94	-0.13	-0.19	-1.07	-1.56	-1.18	-0.76	0.54	-0.88	-0.19	-2.36	-1.37	-0.59	-0.09	-0.24	-1.49	22	0.56	4	22	1	7	12	0.583333333333333	0.0833333333333333	0.333333333333333	0.208333333333333
0.94	hsa-miR-99a-5p	-1.93	-2.39	-2.72	-2.62	-0.81	-0.81	-2.33	-1.08	-0.56	-0.54	-0.03	-1.52	-0.56	-1.32	0.94	-3.35	-0.17	-0.82	-2.28	-0.86	0.03	-0.74	-2.46	22	0.91	2	21	3	4	9	0.333333333333333	0.25	0.166666666666667	0.233333333333333
0.75	hsa-let-7c-5p	-2.21	-2.05	-2.06	-2.44	-3.2	-0.32	-2.12	-1.54	-0.25	-0.39	-0.58	-1.72	-1.76	-1.19	0.75	-3.19	0.06	-3.52	-1.66	-0.73	-0.2	-0.69	-1.71	22	0.69	3	21	4	5	12	0.416666666666667	0.333333333333333	0.25	0.316666666666667
1.11	hsa-miR-1247-5p	-1.31	-1.63	-0.62	0.81	-2.97	-0.04	-0.79	-1.41	-0.38	-1.48	-1.21	-1.4	-1.22	-1.27	1.11	-1.95	-0.13	-3.09	-2.46	0.1	-3.28	-1.97	-1.99	22	0.3	6	20	5	1	12	0.0833333333333333	0.416666666666667	0.5	0.408333333333333
1.08	hsa-miR-1247-3p	-3.1	-2.54	-1.81	0.61	0.39	-0.53	-1.87	-2.16	-0.35	-2.06	-0.65	-2.35	-2.28	-1.24	1.08	-1.69	-0.42	0.08	-2.4	-0.37	-2.73	-2.19	-2.87	22	0.47	5	19	6	2	13	0.166666666666667	0.5	0.416666666666667	0.441666666666667
0.22	hsa-miR-3622a-3p	-0.11	-0.27	-0.73	0.04	-2.57	-0.11	-0.22	-0.2	-0.08	0.07	0.14	0.04	-0.39	-0.06	0.22	-0.15	-0.15	-4.75	-1.15	-0.19	-0.16	-0.13	-0.53	22	0.08	8	18	8	8	24	0.666666666666667	0.666666666666667	0.666666666666667	0.666666666666667
0.09	hsa-miR-3154	-0.16	-0.04	-0.05	0.03	-0.85	0.03	-0.06	-0.27	-0.15	-0.15	-0.05	-0.09	-0.59	-0.25	0.09	-0.18	-0.08	-1.74	-0.22	0.06	-0.34	-0.12	-0.04	22	0.03	10	19	7	9	26	0.75	0.583333333333333	0.833333333333333	0.675
0.57	hsa-miR-490-3p	-2.89	0	-0.6	-2.75	-3.69	-1.87	-0.19	0	-0.02	0.01	-3.65	-2.57	-0.99	-1.8	0.57	0.3	-1.36	-7	0.07	-2.49	-2.4	-0.2	0.12	22	0.27	7	16	10	6	23	0.5	0.833333333333333	0.583333333333333	0.725
0.05	hsa-miR-6883-3p	0.01	-0.19	-0.08	0.02	0.02	-0.1	-0.05	-0.08	-0.05	-0.09	-0.33	-0.12	0	-0.07	0.05	-0.01	-0.01	-0.67	-0.23	-0.06	-0.29	-0.03	-0.02	22	0.03	9	18	9	10	28	0.833333333333333	0.75	0.75	0.758333333333333
0.05	hsa-miR-4649-5p	0.03	0.02	-0.08	0.04	0.01	0.03	0.01	-0.03	0.01	0	0.02	0	-0.06	-0.01	0.05	0.02	0.01	0.01	0	0.01	-0.13	-0.01	0.01	22	0.01	11	6	11	11	33	0.916666666666667	0.916666666666667	0.916666666666667	0.916666666666667
0.03	hsa-miR-4715-5p	0.01	0.02	0.01	0.01	0.02	0.01	0.01	0	-0.01	-0.04	0	0.01	-0.04	0.01	0.03	-0.15	0	0.01	0.02	0.01	0	-0.01	0.01	22	0.01	12	5	12	12	36	1	1	1	1

## Sheet: READ
SELECTED DISEASE: MIRNA_FC_READ	MIRNA	BLCA	BRCA	CESC	CHOL	COAD	ESCA	HNSC	KICH	KIRC	KIRP	LGG	LIHC	LUAD	LUSC	PAAD	PCPG	PRAD	READ	SKCM	STAD	THCA	THYM	UCEC	RANK	Difference	RANK_diff	neg	RANK_neg	RANK_exp	RANK_COMBINED	RANK_exp_d	RANK_neg_d	RANK_diff_d	INDEX
4.96	hsa-miR-126-3p	1.62	-0.93	-0.36	-1.21	3.35	0.65	0.14	-0.63	0.76	-2.59	-1.34	-0.65	0.2	-1.21	-1.44	-0.46	1.22	4.96	-0.22	0.68	-0.57	-0.7	-0.17	22	1.61	6	14	14	23	43	0.23	0.14	0.06	0.125
4.68	hsa-miR-140-5p	0.75	-0.66	-0.62	-0.4	3.3	0.19	-0.36	-0.65	0.64	-0.66	-0.96	-0.2	0.22	-0.52	-1.16	-0.84	0.67	4.68	0.02	0.18	-0.27	-0.63	-0.82	22	1.38	11	14	15	26	52	0.26	0.15	0.11	0.149
6.13	hsa-miR-215-5p	1.38	-1.05	2	-0.54	4.13	-0.32	-0.47	-1.49	1.87	-1.69	-0.78	-0.97	0.85	0.34	2.87	1.33	-0.19	6.13	-0.29	1.88	-0.84	-0.88	1.76	22	2	4	12	22	8	34	0.08	0.22	0.04	0.152
4.5	hsa-miR-379-5p	-0.69	-1.44	-1.44	-0.24	3.79	0.26	-1.69	-2.52	-0.66	-2.32	-3.56	-1.62	0.47	0.33	-0.38	-0.01	-0.61	4.5	-0.08	-0.06	0.12	-1.8	-1.6	22	0.71	44	17	5	32	81	0.32	0.05	0.44	0.194
4.1	hsa-miR-1-3p	-3.37	-1.65	-3.69	0.34	3.54	-2.16	-3.57	-2.31	-1.44	-2.46	-2.62	-0.45	-1.68	-2.31	-0.5	-1.15	-0.44	4.1	-0.26	-3.16	-3.27	-1.07	-3.9	22	0.56	55	20	2	39	96	0.39	0.02	0.55	0.216
5.93	hsa-miR-452-5p	1.34	-2.42	2.44	0.58	4.03	2.14	0.31	-0.55	1.95	-0.35	-0.83	1.91	0.01	0.99	-0.16	-0.96	-0.59	5.93	-0.27	0.53	-2.39	-0.1	0.49	22	1.9	5	10	32	10	47	0.1	0.32	0.05	0.217
3.61	hsa-miR-10a-5p	1.12	-0.86	-0.5	-0.02	2.6	-0.55	-0.34	0.78	-1.19	-0.7	-0.43	-1.47	0.27	-0.77	0.06	-1.5	-0.06	3.61	2.55	0.05	-1.82	-0.9	1.58	22	1.01	26	14	16	51	93	0.51	0.16	0.26	0.225
5.24	hsa-miR-144-5p	0.17	-2.71	1.04	-3.25	4.46	-0.37	-0.92	0.85	1.66	0.24	-2.33	-1.52	-2.51	-3.33	-2.15	0.18	-0.15	5.24	-0.46	-0.97	-0.69	-2.64	0.35	22	0.78	37	14	18	18	73	0.18	0.18	0.37	0.237
4.8	hsa-miR-148a-3p	1.26	0.76	1.09	-3.04	3.32	-1.56	-0.36	0.5	0.54	-0.17	-0.78	-0.75	1.86	0.9	-0.17	-3.07	1.84	4.8	-2.43	0.13	0.71	-0.74	1.28	22	1.48	8	10	33	24	65	0.24	0.33	0.08	0.246
3.88	hsa-miR-26b-5p	0.88	-0.16	0.31	-0.77	2.99	-0.36	-0.23	-1.33	-0.19	-1.15	-0.89	-1.1	0.51	0.15	-1.2	-0.38	0.73	3.88	-0.16	-0.28	0.5	-0.61	0.36	22	0.89	33	14	17	49	99	0.49	0.17	0.33	0.25
3.18	hsa-miR-195-5p	-1.41	-1.49	-1.55	-0.82	2.54	-0.76	-1.78	-1.82	0.43	-2.25	0.55	-1.79	-1.16	-1.56	-0.66	-2.9	0.15	3.18	-1.06	-1.12	0.03	-1.43	-1.61	22	0.64	52	17	6	59	117	0.59	0.06	0.52	0.251
4.31	hsa-miR-374b-5p	0.05	-0.36	-0.09	-0.08	3.61	-0.13	-0.27	-0.16	0.53	-0.27	-0.15	-0.28	0.01	-0.39	-0.88	-0.45	0.22	4.31	0.95	-0.07	0.74	-0.76	-0.09	22	0.7	47	15	13	36	96	0.36	0.13	0.47	0.255
2.84	hsa-miR-451a	0.23	-3.05	0.96	-2.43	2.09	-0.28	-1.16	0.36	1.26	-0.37	-1.82	-2.09	-2.32	-3.25	-2.69	-0.03	-0.32	2.84	0.93	-1.18	-1.51	-2.66	0.26	22	0.75	40	15	12	68	120	0.68	0.12	0.4	0.26
2.05	hsa-miR-26a-5p	0.04	-0.48	-0.35	-0.12	1.41	-0.42	-1.11	-0.38	-0.17	-1.05	-1.33	-0.95	-0.47	-0.92	-0.58	-0.65	-0.26	2.05	-0.49	-0.49	-0.02	-0.78	-0.63	22	0.64	53	20	1	95	149	0.95	0.01	0.53	0.26
4.56	hsa-let-7f-5p	0.53	-0.05	0.99	-0.02	3.09	0.42	-0.46	0.23	-0.86	0.09	-1.29	-0.23	-1.19	-0.57	0.05	-0.75	0.84	4.56	0.14	0.04	0.22	-0.28	0.05	22	1.47	9	10	34	31	74	0.31	0.34	0.09	0.262
4.14	hsa-miR-455-5p	1.84	0.15	-0.29	-1.13	3.09	1.02	1.37	-3.38	0.83	0.36	-0.98	-0.25	1.28	-0.12	-0.22	-2.66	-0.47	4.14	0.05	0.68	1.44	-1.12	-0.47	22	1.05	22	11	28	38	88	0.38	0.28	0.22	0.272
2.88	hsa-miR-29c-3p	-0.05	-0.13	-0.42	-1.01	2.46	-1.49	-2.12	-0.68	-0.15	-1.57	-2.15	-1.46	0.38	-1.51	-0.14	-0.18	-0.09	2.88	-3.27	-1.37	0.61	-0.68	-1.28	22	0.42	65	19	3	66	134	0.66	0.03	0.65	0.279
5.32	hsa-miR-335-3p	2.87	-1.81	1.17	0.41	4.14	2.02	0.28	-2.2	-1.24	-0.08	-1.59	-0.24	0.79	0.35	-0.5	-1.62	0.58	5.32	-1.55	2.12	-1.94	0.32	1.27	22	1.18	18	10	36	16	70	0.16	0.36	0.18	0.286
2.97	hsa-miR-411-5p	-0.43	-0.97	-0.9	-0.48	2.56	0.03	-1.91	-1.32	-0.95	-1.45	-2.93	-1.69	-0.19	0.29	-0.45	-0.76	-0.38	2.97	-0.88	-0.3	0.34	-1.09	-1.4	22	0.41	66	18	4	65	135	0.65	0.04	0.66	0.287
2.39	hsa-miR-130a-3p	1.87	-1.02	0.17	-0.11	1.25	0.31	0.71	-2.82	-0.49	-0.67	-0.21	-1.48	0.61	-0.14	-1.13	-1.77	-0.02	2.39	0.41	0.13	0.71	-0.74	0.24	22	1.14	21	12	23	88	132	0.88	0.23	0.21	0.289
3.01	hsa-miR-337-3p	-0.45	-2.11	-0.99	-0.63	2.56	-0.42	-1.51	-1.94	-1.06	-1.74	-2.13	-1.39	0.9	0.73	-0.58	0.53	0.45	3.01	-1.24	-0.32	-1.09	-1.37	-0.91	22	0.45	61	17	7	64	132	0.64	0.07	0.61	0.289
4.16	hsa-miR-194-5p	1.82	0.47	0.67	-2.21	1.73	-0.92	-0.02	-2.82	0.72	-1.46	-1.06	-0.29	1.29	-0.26	2.56	1.19	0.54	4.16	-0.41	2.96	0.72	-0.35	1.44	22	1.2	15	10	35	37	87	0.37	0.35	0.15	0.292
5.6	hsa-miR-33a-5p	3.12	1.42	2.4	-0.77	4.72	0.25	1.08	-0.31	-0.91	-2.67	-2.06	-0.72	2.57	2.34	-0.97	-0.75	-0.02	5.6	-0.6	0.53	1.3	-0.04	0.98	22	0.88	34	11	30	14	78	0.14	0.3	0.34	0.296
5.01	hsa-miR-192-5p	2.63	1.39	1.75	-2.55	2.39	-0.75	0.41	-3.13	0.5	-1.75	-0.85	-0.5	1.7	0.95	2.09	1.25	0.22	5.01	-0.55	2.89	1.27	-0.46	2.15	22	2.12	3	8	48	21	72	0.21	0.48	0.03	0.318
2.84	hsa-miR-193a-3p	1.25	0.34	0.63	-0.06	2.08	0.34	0.26	-1.42	0.91	-0.22	-0.2	-0.08	0.61	-0.29	-0.69	-1.1	-0.27	2.84	1.08	-0.01	-1.23	-0.88	0.47	22	0.76	38	12	24	69	131	0.69	0.24	0.38	0.327
2.3	hsa-miR-493-3p	0.42	0.97	0.13	0.48	1.16	0.91	-0.41	-1.15	-0.49	-0.9	-1.16	-0.52	0.92	0.56	-0.53	-1.78	-0.5	2.3	-0.04	1.03	1.32	-0.09	0.01	22	0.98	29	11	29	90	148	0.9	0.29	0.29	0.351
2.63	hsa-miR-190a-5p	0.35	-0.56	-0.39	-0.11	2.34	-0.6	-0.92	-2.17	-0.12	-0.97	-2.18	-0.18	-0.96	-1.09	-0.57	0.89	-0.15	2.63	-1.24	0.02	0.53	-1.19	0.27	22	0.29	75	16	8	78	161	0.78	0.08	0.75	0.351
3.43	hsa-miR-95-3p	0.35	-0.04	2.22	0.85	2.01	0.42	-0.66	-1.17	-0.11	-0.19	-2.17	0.01	0.03	0.13	-0.83	0.11	0.32	3.43	-0.3	0.84	1.25	-0.5	1.36	22	1.21	14	9	44	55	113	0.55	0.44	0.14	0.361
2.45	hsa-let-7g-5p	1.22	0.14	0.88	-0.55	1.26	0.09	-0.22	0.34	-0.83	0	-1.59	-0.45	-0.5	0.1	-0.78	-0.7	0.61	2.45	-0.34	0.21	0.2	-0.45	1.29	22	1.16	20	10	37	86	143	0.86	0.37	0.2	0.368
3.17	hsa-miR-223-3p	0.36	-0.96	2.25	0.31	2.07	1.15	0.4	-0.68	1.3	1.06	-1.75	-0.97	-0.69	-1.3	-1.98	-1.62	0.45	3.17	0.69	1.25	-0.29	-1.08	1.34	22	0.92	30	10	38	60	128	0.6	0.38	0.3	0.378
4.02	hsa-miR-889-3p	0.43	-0.52	-0.32	-0.01	3.69	0.3	-1	-1.46	-0.28	-1.32	-4.03	-0.6	0.98	0.59	-0.05	1.01	-0.72	4.02	0.1	0.52	0.93	-0.57	-0.61	22	0.33	72	13	20	43	135	0.43	0.2	0.72	0.379
2.85	hsa-miR-144-3p	0.55	-1.23	1.69	-3	2.48	0.13	-1.35	0.54	1.53	-0.18	-1.4	-2.64	-2	-2.71	-1.67	0.47	-0.63	2.85	0.97	-0.82	-0.2	-2.27	0.61	22	0.37	68	13	19	67	154	0.67	0.19	0.68	0.385
3.39	hsa-miR-503-5p	2.28	1.67	1.23	-0.02	2.09	1.09	1.96	-0.05	-0.08	-1.08	-0.34	0.18	1.78	1.88	-1.27	-2.05	0.55	3.39	0.77	1.5	0.33	0.91	-0.69	22	1.3	12	8	49	56	117	0.56	0.49	0.12	0.386
6.39	hsa-miR-429	3.84	2.8	5.19	2.17	4.88	0.78	0.55	-1.26	-1.79	-0.8	-0.46	-1.14	2.03	1.57	1.78	0.12	0.73	6.39	-2.56	2.33	1.58	-0.01	4.95	22	1.2	17	7	55	5	77	0.05	0.55	0.17	0.386
6.68	hsa-miR-552-5p	-0.32	0.12	0.24	0.32	4.38	1.3	-0.11	0.14	0.08	0.09	-1.79	1.08	0.41	-0.76	1.03	0.32	-0.06	6.68	0.11	2.5	-0.14	0.08	0.12	22	2.3	1	6	66	1	68	0.01	0.66	0.01	0.4
2.72	hsa-miR-136-3p	0.29	-0.74	-0.82	-0.15	2.62	-0.35	-1.87	-2	-0.85	-1.66	-3.72	-1.1	0.51	-0.21	-0.53	0.51	-1.06	2.72	-1.22	0.13	1.33	-0.95	-1.32	22	0.1	92	16	9	75	176	0.75	0.09	0.92	0.405
3.49	hsa-miR-22-5p	1.74	0.46	2.17	-0.53	2.32	0.69	0.7	0.43	0.1	-0.49	-1.7	-0.57	1.21	0.65	-1.54	-1.88	0.13	3.49	0.72	0.71	-0.08	-0.21	1.49	22	1.17	19	8	50	53	122	0.53	0.5	0.19	0.41
6.4	hsa-miR-424-5p	1.56	0.45	0.18	-1.9	5.7	0.94	1.51	-0.55	-0.08	-2.37	0.34	-2.61	1.72	1.75	-1.96	-2.65	-0.21	6.4	0.54	1.28	1.03	0.32	-2.07	22	0.7	45	9	46	4	95	0.04	0.46	0.45	0.415
5.28	hsa-miR-552-3p	-0.06	0.06	0.08	0.17	3.09	0.82	-0.11	0.09	0.04	0.05	-0.67	0.84	0.09	-0.57	0.59	0.15	-0.03	5.28	0.04	2.01	-0.02	0.16	0.05	22	2.19	2	6	67	17	86	0.17	0.67	0.02	0.425
2.54	hsa-miR-199a-3p	0.62	-0.13	-0.49	-0.42	2.48	0.91	-0.37	-3.28	-1.32	-3.13	-1.26	-2.29	1.42	0.55	-0.19	-2.54	-0.06	2.54	-0.29	0.83	-2.27	-1.48	-0.47	22	0.06	96	16	10	80	186	0.8	0.1	0.96	0.428
2.6	hsa-miR-409-5p	1.22	-0.23	-0.32	0.98	1.01	0.85	0.45	-1.35	-0.71	-1.72	-2.82	-0.1	1.86	1.36	-0.74	0.31	0.76	2.6	0.19	0.93	0.14	-0.68	-0.19	22	0.74	41	10	39	79	159	0.79	0.39	0.41	0.436
2.54	hsa-miR-199b-3p	0.62	-0.13	-0.48	-0.42	2.49	0.91	-0.37	-3.28	-1.32	-3.14	-1.25	-2.3	1.42	0.55	-0.19	-2.54	-0.07	2.54	-0.3	0.83	-2.27	-1.48	-0.47	22	0.05	97	16	11	81	189	0.81	0.11	0.97	0.438
4	hsa-miR-136-5p	1.49	0.07	0.16	-0.03	3.92	-0.08	-0.89	-2.42	-1.23	-2.17	-3.25	-1.06	1.82	1.54	-0.96	0.17	-0.3	4	-1.76	0.46	1.51	-0.91	-0.75	22	0.08	94	13	21	45	160	0.45	0.21	0.94	0.453
2.7	hsa-miR-24-3p	0.99	-0.09	1.55	0.56	2	0.99	0.13	-0.88	0.29	-0.05	-2.1	-0.25	-0.17	0.29	-0.29	0.82	-0.48	2.7	1.03	0.42	-0.21	-0.3	0.86	22	0.7	46	10	40	76	162	0.76	0.4	0.46	0.454
5.14	hsa-miR-16-5p	1.72	0.67	2.9	0.13	3.75	0.84	0.59	0.37	1.28	-0.41	-0.72	-0.41	0.48	0.59	-1.02	-0.38	0.53	5.14	0.79	0.86	0.81	-0.44	2.12	22	1.39	10	6	68	19	97	0.19	0.68	0.1	0.457
2.73	hsa-miR-17-3p	2.22	0.53	1.24	-1.2	1.73	1.09	-0.1	-0.56	0.53	0.63	-0.31	0.41	0.58	-0.31	-0.07	-1.1	0.99	2.73	1.02	1.34	0.47	-0.31	0.92	22	1	27	8	51	74	152	0.74	0.51	0.27	0.461
3.96	hsa-miR-30e-5p	1.23	0.42	0.78	-0.68	3.83	-0.52	-0.97	0.77	0.32	-0.08	-1.09	-0.63	1.13	0.51	-0.98	-1.07	-0.04	3.96	-1.78	-0.17	1.07	-0.38	0.48	22	0.13	84	12	27	47	158	0.47	0.27	0.84	0.461
2.04	hsa-miR-186-5p	1.43	-0.23	0.44	-0.35	1.02	0.17	0.39	-0.28	0.7	0.19	-1.35	-0.04	0.82	0.59	-0.74	-1.13	0.56	2.04	-0.03	0.44	0.37	-0.52	1.14	22	0.9	32	9	45	96	173	0.96	0.45	0.32	0.462
2.45	hsa-miR-4662a-5p	1.64	-0.2	1.27	-3.26	2.16	0.18	0.01	1.36	-0.88	-1.89	-0.56	-0.66	0.2	0.62	-1.6	-1.5	0.47	2.45	-0.3	-0.35	-0.83	-0.63	0.32	22	0.29	76	12	25	85	186	0.85	0.25	0.76	0.463
4.02	hsa-miR-660-5p	1.64	0.4	-0.05	-0.35	3.46	-0.07	-0.24	-0.3	-1.5	-1.1	0.29	0.99	0.91	-0.93	-0.17	0.25	1.08	4.02	1.08	1.16	0.39	-0.58	0.15	22	0.56	56	10	42	44	142	0.44	0.42	0.56	0.464
2.54	hsa-miR-10a-3p	0.91	-0.15	0.66	0.22	2.3	-0.11	-0.12	0.58	-0.82	-0.54	0.05	-0.93	0.44	-0.29	-0.19	-0.8	-0.45	2.54	0.58	0.47	-0.53	-0.25	2.01	22	0.24	79	12	26	82	187	0.82	0.26	0.79	0.475
5.96	hsa-miR-577	1.02	0.03	1.76	1.11	5.25	-0.03	0.52	0.69	-0.89	-1.37	-2.3	0.4	2.02	2.8	0.54	0.42	-0.13	5.96	-2.71	1.38	0.71	-1.19	2.57	22	0.71	43	7	57	9	109	0.09	0.57	0.43	0.48
4.59	hsa-miR-20a-3p	2.02	0.1	1.43	-0.93	3.84	0.83	1.08	-0.58	0.15	-0.13	0.8	-0.26	1.72	1.68	-0.82	-0.25	1.2	4.59	1.31	0.91	0.78	-0.42	1.52	22	0.75	39	7	56	30	125	0.3	0.56	0.39	0.483
2.1	hsa-miR-22-3p	1.18	-0.48	0.84	-1.48	1.42	0.14	-0.02	1.04	0.25	-0.12	-1.66	-0.64	0.87	-0.58	0.02	-1.31	0.05	2.1	0.49	0.39	-0.8	-0.1	0.68	22	0.68	48	10	41	94	183	0.94	0.41	0.48	0.484
5.81	hsa-miR-29b-3p	1.62	0.59	0.65	0.09	5.37	-0.19	-0.08	0.62	0.02	-0.72	-2.2	-0.36	2.16	0.15	-0.4	0.9	0.29	5.81	-0.28	0.17	1.12	0.25	-0.07	22	0.44	63	8	52	13	128	0.13	0.52	0.63	0.514
4.49	hsa-miR-24-2-5p	1.79	0.02	1.89	1.32	3.47	1.07	1.27	-1.39	0.36	-0.25	0.58	-0.47	1.13	0.75	-0.94	0.56	0.34	4.49	1.07	0.87	-0.2	-0.36	1.44	22	1.02	23	6	69	33	125	0.33	0.69	0.23	0.516
3.06	hsa-miR-369-3p	0.62	-0.06	0.32	0.47	2.97	0.38	-1.06	-0.94	-0.03	-1.05	-3.51	-0.48	0.72	0.83	-0.8	1.12	-0.42	3.06	0.26	0.58	2.08	-0.2	-0.09	22	0.09	93	11	31	63	187	0.63	0.31	0.93	0.528
1.96	hsa-miR-148a-5p	0.86	0.39	1.28	-2.65	0.82	-0.9	-1	0.1	0.58	-0.05	0.02	-0.76	1.13	0.28	0.5	-3.4	0.98	1.96	-1.56	0.37	-0.05	-0.69	1.27	22	0.68	49	9	47	100	196	1	0.47	0.49	0.529
4.62	hsa-miR-98-5p	1.09	0.69	0.83	0.16	3.63	0.83	0.04	-0.97	0.03	-0.13	-1.75	-0.04	0.38	0.31	-0.17	0.8	0.29	4.62	1.16	0.6	0.51	-0.32	1.05	22	0.99	28	6	70	28	126	0.28	0.7	0.28	0.532
4.67	hsa-miR-15a-5p	2.25	0.89	2.04	-0.38	3.1	0.95	0.75	0.44	1.38	0.4	-0.54	0.33	0.79	-0.36	-0.73	-0.73	0.89	4.67	0.85	1.15	0.6	0.39	1.79	22	1.57	7	5	82	27	116	0.27	0.82	0.07	0.54
5.59	hsa-miR-20a-5p	3.1	0.47	2.12	-0.88	4.57	1.26	1.09	-0.25	0.6	0.82	0.25	0.86	1.63	0.48	-0.39	-1.11	1.84	5.59	0.71	1.59	0.68	-0.25	1.47	22	1.02	24	5	83	15	122	0.15	0.83	0.24	0.585
2.83	hsa-miR-34a-5p	1.82	0.21	0.82	0.52	1.66	0.58	-0.12	-0.12	1.06	1.45	-0.92	1.04	1.23	-0.54	-0.24	-2.04	0.44	2.83	0.64	0.71	0.83	1.93	1.08	22	0.9	31	6	71	71	173	0.71	0.71	0.31	0.59
4.36	hsa-miR-590-5p	2.38	0.85	1.34	-0.47	4.01	0.96	0.73	0.25	0.97	0.09	-0.78	-0.09	1.81	1.39	-0.92	-0.52	0.63	4.36	-0.81	0.93	0.73	-0.07	1.47	22	0.35	71	7	58	34	163	0.34	0.58	0.71	0.595
5.85	hsa-miR-142-5p	1.06	1.19	3.7	-0.61	5.57	1.33	0.32	0.1	1.97	0.8	-0.7	-1.39	1.16	0.25	-1.79	-0.39	0.51	5.85	-1.16	1.32	0.4	-1.11	1.96	22	0.28	78	7	60	12	150	0.12	0.6	0.78	0.606
6.5	hsa-miR-135b-5p	2.69	0.65	3.92	2.92	5.89	2.77	1.49	-2.88	-0.59	0.93	-0.2	-0.13	2.91	1.83	1.02	0.4	-0.3	6.5	-0.88	3.18	1.67	0.14	3.9	22	0.61	54	6	74	2	130	0.02	0.74	0.54	0.608
2.81	hsa-miR-27a-3p	1.65	0.37	1.75	1.77	1.94	1.16	0.34	-1.03	0.63	0.22	0.35	-0.34	0.31	0.15	-0.6	0.46	-0.44	2.81	1.14	0.49	-0.02	-0.02	1.15	22	0.87	35	6	72	73	180	0.73	0.72	0.35	0.61
2.01	hsa-miR-10b-3p	0.57	-1.59	-2.41	0.89	1.25	0.68	-0.55	-0.84	-0.75	-2.34	1.67	1.88	0.07	0.19	-0.45	0.57	0.14	2.01	1.8	0.32	-0.81	-0.48	-1.22	22	0.13	85	10	43	97	225	0.97	0.43	0.85	0.61
6.37	hsa-miR-142-3p	2.7	1.74	4.35	-0.71	6.15	1.2	1.27	0.09	2.32	0.85	-0.57	-1.4	2.97	1.13	-2.38	-1.09	0.64	6.37	-2.09	1.93	1.03	-0.87	2.31	22	0.22	80	7	61	6	147	0.06	0.61	0.8	0.612
4.35	hsa-miR-17-5p	3.22	0.76	2.31	-0.8	3.34	1.45	1.41	-0.26	0.54	0.63	0.03	0.7	1.55	1.19	-0.65	-0.62	1.73	4.35	1.68	1.66	0.56	-0.31	2.28	22	1.01	25	5	84	35	144	0.35	0.84	0.25	0.614
3.96	hsa-miR-2355-5p	1.22	-0.24	0.35	0.08	3.67	0.66	1.47	0.38	1.69	0.51	-0.25	-0.19	1.66	-0.06	-1.04	0.3	0.25	3.96	0.92	0.52	-0.2	-0.09	0.14	22	0.29	73	7	59	48	180	0.48	0.59	0.73	0.621
3.99	hsa-miR-7-1-3p	1.53	0.91	1.31	-0.71	3.35	0.4	1.06	0.04	0.53	0.14	-2.23	-0.5	2.04	1.33	-0.67	1.33	1.32	3.99	-0.66	0.95	0.4	-0.03	1.76	22	0.64	51	6	73	46	170	0.46	0.73	0.51	0.637
3.3	hsa-miR-450b-5p	1.44	0.52	0.38	-0.86	3.18	0.45	1.11	-0.97	0.43	-0.87	0.17	-1.21	1.42	1.25	-0.83	-2.92	-0.74	3.3	1.39	1.13	1.07	0.4	-1.39	22	0.12	89	8	53	57	199	0.57	0.53	0.89	0.642
4.08	hsa-let-7a-3p	1.29	0.62	0.78	-0.09	4.05	0.51	0.14	-0.66	0.51	-0.74	-0.26	-0.52	0.1	0.18	-0.89	-0.89	0.81	4.08	0.1	0.32	1.37	-0.22	1.09	22	0.03	99	8	54	40	193	0.4	0.54	0.99	0.661
2.68	hsa-miR-151a-3p	1.23	0.31	0.4	0.09	1.48	0.76	0.13	0.34	0.69	0.3	-1.68	0.35	0.2	0.31	0.17	-0.94	0.15	2.68	1.11	0.89	-0.16	-0.09	0.95	22	1.2	16	4	91	77	184	0.77	0.91	0.16	0.671
5.9	hsa-miR-19a-3p	2.91	0.88	1.99	-0.35	5.55	1.13	1.28	-0.68	0.91	0.5	-0.53	0.99	1.73	1.38	-1.3	-1.09	1.19	5.9	0.16	1.77	1.71	-0.41	1.88	22	0.35	70	6	76	11	157	0.11	0.76	0.7	0.677
4.6	hsa-miR-1307-5p	3.69	3.19	3.93	-1.39	3.64	0.99	0.5	0.02	1.85	1.3	-2.29	-0.18	2.78	1.54	-0.14	0.27	-0.24	4.6	0.81	1.28	1.64	0.82	3.81	22	0.67	50	5	85	29	164	0.29	0.85	0.5	0.689
4.97	hsa-miR-18a-5p	3.18	0.89	3.09	0.18	4.44	1.86	1.51	-0.29	0.93	0.32	-0.67	0.87	1.04	0.88	-1.07	-0.03	0.87	4.97	1	2.03	0.65	-0.99	2.73	22	0.53	57	5	86	22	165	0.22	0.86	0.57	0.709
2.83	hsa-miR-185-5p	2.23	0.43	2.38	-0.11	2.4	0.94	0.61	1.5	0.91	0.98	-2.35	0.5	0.5	-0.11	-0.65	-0.17	0.36	2.83	1.6	1.24	0.29	-0.39	1.9	22	0.43	64	6	75	72	211	0.72	0.75	0.64	0.714
5.06	hsa-miR-106b-5p	2.42	1.21	2.76	0.8	4.6	1.55	0.49	-0.25	1.26	0.79	-0.37	0.66	0.71	0.79	-0.81	-0.11	1.01	5.06	1.32	1.35	0.72	-0.62	2.21	22	0.46	58	5	87	20	165	0.2	0.87	0.58	0.716
2	hsa-miR-651-5p	1.48	0.61	1.65	-0.37	1.77	0.48	0.34	1.79	0.49	0.64	-1.25	-0.15	0.9	0.93	-0.43	-0.96	0.64	2	-0.29	0.69	0.38	-0.33	1.07	22	0.21	82	7	62	98	242	0.98	0.62	0.82	0.716
2.17	hsa-miR-215-3p	0.07	-0.09	0.06	0.2	0.89	0.44	0	0.02	0.01	0	0.01	0.05	0.01	0.01	0.47	0.15	0	2.17	0.03	0.77	0.05	-0.01	0.03	22	1.28	13	2	98	92	203	0.92	0.98	0.13	0.719
2.83	hsa-miR-590-3p	1.67	1.08	1.68	-0.59	2.72	0.86	0.25	0.14	1.15	0.43	-0.47	-0.4	1	1.1	-0.73	-0.8	0.39	2.83	-0.33	0.75	0.78	-0.24	1.41	22	0.11	91	7	63	70	224	0.7	0.63	0.91	0.721
3.28	hsa-miR-340-5p	0.28	0.9	1.23	-0.98	3	0.14	-0.63	0.2	0.7	0.87	-2.41	0.03	-0.52	0.14	-0.78	0.28	0.39	3.28	0.76	0.28	0.99	-0.13	1.09	22	0.28	77	6	77	58	212	0.58	0.77	0.77	0.751
2.36	hsa-miR-33b-5p	1.47	1.62	2.21	-1.57	2.28	0.53	0.59	0.11	0.83	-0.44	-1.11	-1.97	1.75	1.66	0.21	-1.29	-0.15	2.36	-0.14	0.4	0.94	0.42	1.63	22	0.08	95	7	64	89	248	0.89	0.64	0.95	0.758
2.53	hsa-miR-3677-3p	1.17	1.33	1.41	0.28	1.66	1.07	0.87	0.1	0.55	0.34	0.01	0.83	1.01	0.96	-0.08	0.22	-0.09	2.53	0.54	0.95	0.2	-0.27	1.67	22	0.86	36	3	95	83	214	0.83	0.95	0.36	0.761
6.2	hsa-miR-19b-3p	2.44	0.22	1.64	-0.5	6.09	0.72	0.54	-0.98	0.35	0.17	-0.06	0.6	1.44	0.79	-1.36	-0.8	1.56	6.2	0.95	1.11	1.5	-0.45	1.4	22	0.11	90	6	81	7	178	0.07	0.81	0.9	0.763
3.44	hsa-miR-222-5p	0.91	0.03	2.08	0.11	3.3	1.21	-0.1	3.21	0.43	-0.01	-1.02	0.17	0.18	0.23	-0.29	-0.66	-0.49	3.44	1.44	1.13	0.74	1.17	0.05	22	0.14	83	6	78	54	215	0.54	0.78	0.83	0.771
4.06	hsa-miR-3613-5p	2.09	1.02	2.8	-0.49	3.61	0.97	0.41	0.03	1.79	0.19	-0.88	0.05	0.33	0.64	-1.42	-0.02	0.56	4.06	0.93	1.08	1.7	0.47	2.14	22	0.45	60	4	92	42	194	0.42	0.92	0.6	0.774
2.17	hsa-miR-26a-1-3p	0.49	-0.19	0.52	-0.19	2.12	0.05	0.35	0.02	-0.8	-0.32	0.27	-0.58	0.73	0.93	0	0.55	0.02	2.17	-0.03	0.5	0.17	-0.24	0.84	22	0.05	98	7	65	91	254	0.91	0.65	0.98	0.775
3.69	hsa-miR-130b-3p	2.97	1.31	3.29	-0.36	1.81	1.08	1.34	-0.08	0.94	0.52	-0.21	0.67	1.75	2.34	-0.33	1.84	0.81	3.69	1.12	1.51	0.47	-0.84	2.95	22	0.4	67	5	88	50	205	0.5	0.88	0.67	0.779
4.8	hsa-miR-592	0.62	1.91	1.66	0.46	4.34	0.42	0.88	0.2	2.36	1.94	-1.98	-1.07	1.05	0.47	0.75	4.32	0.79	4.8	0.94	1.49	0.87	0.13	2.41	22	0.46	59	2	99	25	183	0.25	0.99	0.59	0.796
3.17	hsa-miR-19b-1-5p	1.77	0.45	1.27	-0.96	3.05	1	0.65	-0.48	0.49	0.45	0.39	-0.22	1.42	0.47	-0.17	-1.09	0.91	3.17	1.17	1.34	0.72	-0.36	0.83	22	0.12	87	6	79	61	227	0.61	0.79	0.87	0.796
3.61	hsa-miR-181b-3p	2.04	1.85	1.89	0.15	3.49	1.68	0.97	-0.93	1.31	0.04	-1.56	-0.49	1.71	0.24	-0.93	-1.37	0.29	3.61	1.91	1.47	-0.27	0.62	2.1	22	0.12	88	6	80	52	220	0.52	0.8	0.88	0.796
2	hsa-miR-148b-5p	1.19	1.02	1.15	0.07	1.24	0.59	0.66	0	0.33	0.03	-0.89	0.25	0.83	0.91	0.03	0.36	0.56	2	-0.09	0.66	0.75	-0.31	1.27	22	0.73	42	3	96	99	237	0.99	0.96	0.42	0.801
2.16	hsa-miR-421	0.8	0.49	1.07	0.42	1.72	1.08	0.59	-0.14	0	0.25	-1.35	0.67	0.31	0.71	0	0.56	0.21	2.16	0.9	0.78	-0.03	-0.26	1.05	22	0.44	62	4	93	93	248	0.93	0.93	0.62	0.837
3.15	hsa-miR-454-3p	1.84	1.19	1.09	1.18	2.86	0.58	1.26	-0.24	0.67	0.34	-0.11	0.59	1.26	0.86	-1.06	0.99	0.8	3.15	1.05	0.78	0.83	-0.41	1.41	22	0.29	74	4	94	62	230	0.62	0.94	0.74	0.848
2.51	hsa-miR-188-5p	1.35	0.69	0.79	0.43	2.12	0.68	0.38	-0.02	-1.38	-1.15	0.08	0.78	0.61	0.66	-0.37	-0.31	0.19	2.51	2.3	1.24	0.53	0.13	1.17	22	0.21	81	5	89	84	254	0.84	0.89	0.81	0.861
6.42	hsa-miR-21-5p	2.71	2.26	2.65	2.29	6.3	1.61	1.6	-0.31	2.58	3.15	0.29	1.51	3	1.09	0.29	-0.75	1.02	6.42	1.65	2.35	0.75	1.42	1.53	22	0.12	86	2	100	3	189	0.03	1	0.86	0.861
2.45	hsa-miR-301a-5p	2.23	1.33	1.85	0.32	1.99	1.06	1.48	-0.95	0.26	0.02	0.14	0.38	2.05	2.09	-0.29	1.29	0.27	2.45	0.86	0.74	0.27	-0.02	1.89	22	0.36	69	3	97	87	253	0.87	0.97	0.69	0.876
4.08	hsa-miR-224-5p	2.66	-1.84	4.06	0.93	1.65	2.78	1.9	0.4	2.47	0.4	0.31	2.59	1.74	2.57	-0.23	-0.7	-0.13	4.08	0.1	0.83	-1.73	0.52	1.33	22	0.02	100	5	90	41	231	0.41	0.9	1	0.881

## Sheet: STAD
SELECTED DISEASE: MIRNA_FC_STAD	MIRNA	BLCA	BRCA	CESC	CHOL	COAD	ESCA	HNSC	KICH	KIRC	KIRP	LGG	LIHC	LUAD	LUSC	PAAD	PCPG	PRAD	READ	SKCM	STAD	THCA	THYM	UCEC	RANK	Difference	RANK_diff	neg	RANK_neg	RANK_exp	RANK_COMBINED	RANK_exp_d	RANK_neg_d	RANK_diff_d	INDEX
2.51	hsa-miR-194-3p	0.71	0.42	1.16	-3.32	-4.53	-0.67	0.41	-2.35	-0.26	-1.5	0	-0.74	0.33	0.07	1.8	0.99	0.4	-3.4	0.4	2.51	0.48	-0.54	1.14	22	0.71	1	9	2	1	4	0.142857142857143	0.285714285714286	0.142857142857143	0.228571428571429
2.05	hsa-miR-192-3p	0.68	0.07	0.49	-2.43	-0.02	-0.73	0.08	-2.66	0.05	-1.59	-0.09	-0.61	0.58	-0.03	1.81	0.76	0.13	1.36	0.27	2.05	0.46	-0.52	1.01	22	0.24	3	9	3	2	8	0.285714285714286	0.428571428571429	0.428571428571429	0.414285714285714
0.39	hsa-miR-654-5p	-0.22	-0.91	-0.26	0.36	-1.77	0.37	-0.25	-0.46	-0.09	-0.37	-1.91	-0.09	0.24	0.36	-0.36	-0.87	-0.19	-2.1	0.3	0.39	-0.19	-0.17	-0.19	22	0.02	7	17	1	4	12	0.571428571428571	0.142857142857143	1	0.442857142857143
1.51	hsa-miR-935	0.37	-0.38	0.1	0.46	-1.67	0.7	-0.08	0.18	0.54	0.49	-3.18	0.1	-0.12	0.05	0.3	1.17	0.31	-1.35	0.99	1.51	-0.14	0.15	0.65	22	0.34	2	7	5	3	10	0.428571428571429	0.714285714285714	0.285714285714286	0.557142857142857
0.12	hsa-miR-302a-5p	0.01	0	-0.04	-0.07	0.02	0.03	-0.03	-0.13	-0.05	-0.08	-0.18	0.02	0.01	0.03	0.03	0.02	0	0.02	0.09	0.12	-0.09	0	0.05	22	0.03	5	8	4	7	16	1	0.571428571428571	0.714285714285714	0.657142857142857
0.13	hsa-miR-302b-3p	0.02	0	0.02	0.01	0.02	0.05	-0.03	-0.11	-0.11	-0.12	-0.24	0.02	0.01	0.02	0.04	0.04	0	0	0.07	0.13	0.01	0.01	0.06	22	0.06	4	5	6	6	16	0.857142857142857	0.857142857142857	0.571428571428571	0.771428571428571
0.3	hsa-miR-4677-5p	0.21	0.26	0.27	0.03	0.26	0.25	0.07	0.01	0.16	0.05	-0.08	0.08	0.15	0.2	-0.15	-0.32	-0.03	0.24	-0.26	0.3	0.26	0.02	0.27	22	0.03	6	5	7	5	18	0.714285714285714	1	0.857142857142857	0.928571428571429
